# Supplementary material for: BATF2-mediated control of astrocyte proliferation
Source: J Biol Chem. 2025 Sep 12;301(11):110710. doi: 10.1016/j.jbc.2025.110710 (PMC12605025; doi:10.1016/j.jbc.2025.110710)
Supplement: IPA Diseases and Functions [file mmc2.xls]

## Sheet: Sheet0
© 2000-2025 QIAGEN. All rights reserved.
Categories	Diseases or Functions Annotation	p-value	Predicted Activation State	Activation z-score	Molecules	# Molecules
Cancer,Organismal Injury and Abnormalities	Head and neck tumor	8.62e-07			ACAP3,AGER,AGPAT1,ANGPTL4,AP3S1,ARID2,ARL2,ARL6IP4,ATP5PD,B4GALT5,BCL2L12,BICDL2,BPGM,CD68,CIRBP,CLDN6,CLDN9,CLPP,COL16A1,COX6B2,CTDSP1,DCAF15,DCAF7,E2F4,EEF1A1,EGFL8,EHD2,EIF4A1,ELMO3,EME2,EMID1,EPOR,EWSR1,EXOC3L1,F12,FAM174C,FLAD1,FZD1,GATAD2A,GPR108,GRK6,GTF2F1,HCFC1R1,HEG1,HNRNPA1,HSPB6,IGFALS,INTS11,JUP,KCNH6,KIF17,KLF9,KPNB1,LIN37,LRCH4,MATCAP1,MCM2,mir-26 (includes others),MPV17L2,MRPS34,M…	104
Cancer,Gastrointestinal Disease,Organismal Injury and Abnormalities	Malignant neoplasm of large intestine	1.1e-06			ACAP3,AGER,AGPAT1,ANGPTL4,AP3S1,ARID2,ARL2,ARL6IP4,B4GALT5,CD68,CENPA,CIRBP,CKS1B,CLDN9,CLPP,COL16A1,COX6B2,CTDSP1,DCAF15,DCAF7,E2F4,EEF1A1,EGFL8,EHD2,EIF4A1,ELMO3,EMID1,EWSR1,EXOC3L1,F12,FLAD1,FZD1,GATAD2A,GFI1B,GPR108,GRK6,GTF2F1,HCFC1R1,HEG1,HNRNPA1,HSPB6,IGFALS,INTS11,JUP,KCNH6,KIF17,KLF9,KPNB1,LENG1,LIN37,LRCH4,LSM4,MATCAP1,MCM2,mir-26 (includes others),mir-548 (includes others),MPV17L2,MRPS…	95
Cancer,Organismal Injury and Abnormalities	Cancer of secretory structure	1.71e-06			ACAP3,AGER,AGPAT1,ANGPTL4,AP3S1,ARID2,ARL2,ARL6IP4,ATP5PD,B4GALT5,BCL2L12,BICDL2,BPGM,CD68,CENPA,CIRBP,CLDN6,CLDN9,CLPP,COL16A1,COX6B2,CTDSP1,DCAF15,DCAF7,E2F4,EEF1A1,EGFL8,EHD2,EIF4A1,ELMO3,EME2,EMID1,EPOR,EWSR1,EXOC3L1,F12,FAM174C,FZD1,GATAD2A,GPR108,GRK6,GTF2F1,HCFC1R1,HEG1,HNRNPA1,HSPB6,IGFALS,INTS11,JUP,KCNH6,KIF17,KLF9,LIN37,LRCH4,MATCAP1,MCM2,mir-26 (includes others),mir-548 (includes othe…	100
Cancer,Organismal Injury and Abnormalities	Head and neck cancer	1.87e-06			ACAP3,AGER,AGPAT1,ANGPTL4,AP3S1,ARID2,ARL2,ARL6IP4,ATP5PD,B4GALT5,BCL2L12,BICDL2,BPGM,CD68,CIRBP,CLDN6,CLDN9,CLPP,COL16A1,COX6B2,CTDSP1,DCAF15,DCAF7,E2F4,EEF1A1,EGFL8,EHD2,EIF4A1,ELMO3,EME2,EMID1,EPOR,EWSR1,EXOC3L1,F12,FAM174C,FLAD1,FZD1,GATAD2A,GPR108,GRK6,GTF2F1,HCFC1R1,HEG1,HNRNPA1,HSPB6,IGFALS,INTS11,JUP,KCNH6,KIF17,KLF9,KPNB1,LIN37,LRCH4,MATCAP1,MCM2,mir-26 (includes others),MPV17L2,MRPS34,M…	103
Cancer,Endocrine System Disorders,Organismal Injury and Abnormalities	Thyroid cancer	2.41e-06			ACAP3,AGER,AGPAT1,ANGPTL4,AP3S1,ARID2,ARL2,ARL6IP4,ATP5PD,B4GALT5,BCL2L12,BICDL2,BPGM,CD68,CIRBP,CLDN6,CLDN9,CLPP,COL16A1,COX6B2,CTDSP1,DCAF15,DCAF7,E2F4,EEF1A1,EGFL8,EHD2,EIF4A1,ELMO3,EME2,EMID1,EPOR,EWSR1,EXOC3L1,F12,FAM174C,FZD1,GPR108,GRK6,GTF2F1,HCFC1R1,HEG1,HNRNPA1,HSPB6,IGFALS,INTS11,JUP,KCNH6,KIF17,LIN37,LRCH4,MATCAP1,MCM2,mir-26 (includes others),MPV17L2,MRPS34,NDUFAF8,NOP53,NT5C2,NUBP2,…	93
Cancer,Endocrine System Disorders,Organismal Injury and Abnormalities	Endocrine cancer	4.2e-06			ACAP3,AGER,AGPAT1,ANGPTL4,AP3S1,ARID2,ARL2,ARL6IP4,ATP5PD,B4GALT5,BCL2L12,BICDL2,BPGM,CD68,CIRBP,CLDN6,CLDN9,CLPP,COL16A1,COX6B2,CTDSP1,DCAF15,DCAF7,E2F4,EEF1A1,EGFL8,EHD2,EIF4A1,ELMO3,EME2,EMID1,EPOR,EWSR1,EXOC3L1,F12,FAM174C,FZD1,GPR108,GRK6,GTF2F1,HCFC1R1,HEG1,HNRNPA1,HSPB6,IGFALS,INTS11,JUP,KCNH6,KIF17,LIN37,LRCH4,MATCAP1,MCM2,mir-26 (includes others),mir-548 (includes others),MPV17L2,MRPS34,…	96
Cancer,Endocrine System Disorders,Organismal Injury and Abnormalities	Thyroid carcinoma	5.72e-06			ACAP3,AGER,AGPAT1,ANGPTL4,AP3S1,ARID2,ARL2,ARL6IP4,ATP5PD,B4GALT5,BCL2L12,BICDL2,BPGM,CD68,CIRBP,CLDN6,CLDN9,CLPP,COL16A1,COX6B2,CTDSP1,DCAF15,DCAF7,E2F4,EEF1A1,EGFL8,EHD2,EIF4A1,ELMO3,EME2,EMID1,EPOR,EWSR1,EXOC3L1,F12,FAM174C,FZD1,GPR108,GRK6,GTF2F1,HCFC1R1,HEG1,HNRNPA1,HSPB6,IGFALS,INTS11,JUP,KCNH6,KIF17,LIN37,LRCH4,MATCAP1,MCM2,MPV17L2,MRPS34,NDUFAF8,NOP53,NT5C2,NUBP2,PBX2,PIGQ,PINK1,PITPNM2,P…	92
Cancer,Organismal Injury and Abnormalities	Non-melanoma solid tumor	7.31e-06		-1.296	ACAP3,AGER,AGPAT1,ANGPTL4,AP3S1,ARID2,ARL2,ARL6IP4,ATP5PD,B4GALT5,BCL2L12,BICDL2,BPGM,CD68,CENPA,CIRBP,CKS1B,CLDN6,CLDN9,CLPP,COL16A1,COX6B2,CTDSP1,DCAF15,DCAF7,E2F4,EEF1A1,EGFL8,EHD2,EIF4A1,ELMO3,EME2,EMID1,EPOR,EWSR1,EXOC3L1,F12,FAM174C,FLAD1,FZD1,GATAD2A,GFI1B,GPR108,GRK6,GTF2F1,HCFC1R1,HEG1,HNRNPA1,HSPB6,IGFALS,INTS11,JUP,KCNH6,KIF17,KLF9,KPNB1,LENG1,LIN37,LRCH4,LSM4,MATCAP1,MCM2,mir-26 (incl…	112
Cancer,Organismal Injury and Abnormalities	Nonhematologic malignant neoplasm	7.38e-06		-0.662	ACAP3,AGER,AGPAT1,ANGPTL4,AP3S1,ARID2,ARL2,ARL6IP4,ATP5PD,B4GALT5,BCL2L12,BICDL2,BPGM,CD68,CENPA,CIRBP,CKS1B,CLDN6,CLDN9,CLPP,COL16A1,COX6B2,CTDSP1,DCAF15,DCAF7,E2F4,EEF1A1,EGFL8,EHD2,EIF4A1,ELMO3,EME2,EMID1,EPOR,EWSR1,EXOC3L1,F12,FAM174C,FLAD1,FZD1,GATAD2A,GFI1B,GPR108,GRK6,GTF2F1,HCFC1R1,HEG1,HNRNPA1,HSPB6,IGFALS,INTS11,JUP,KCNH6,KIF17,KLF9,KPNB1,LENG1,LIN37,LRCH4,LSM4,MATCAP1,MCM2,mir-26 (incl…	112
Cancer,Organismal Injury and Abnormalities	Carcinoma	8.05e-06		-0.662	ACAP3,AGER,AGPAT1,ANGPTL4,AP3S1,ARID2,ARL2,ARL6IP4,ATP5PD,B4GALT5,BCL2L12,BICDL2,BPGM,CD68,CENPA,CIRBP,CKS1B,CLDN6,CLDN9,CLPP,COL16A1,COX6B2,CTDSP1,DCAF15,DCAF7,E2F4,EEF1A1,EGFL8,EHD2,EIF4A1,ELMO3,EME2,EMID1,EPOR,EWSR1,EXOC3L1,F12,FAM174C,FLAD1,FZD1,GATAD2A,GFI1B,GPR108,GRK6,GTF2F1,HCFC1R1,HEG1,HNRNPA1,HSPB6,IGFALS,INTS11,JUP,KCNH6,KIF17,KLF9,KPNB1,LENG1,LIN37,LRCH4,LSM4,MATCAP1,MCM2,mir-26 (incl…	111
Cancer,Endocrine System Disorders,Organismal Injury and Abnormalities	Endocrine carcinoma	9.94e-06			ACAP3,AGER,AGPAT1,ANGPTL4,AP3S1,ARID2,ARL2,ARL6IP4,ATP5PD,B4GALT5,BCL2L12,BICDL2,BPGM,CD68,CIRBP,CLDN6,CLDN9,CLPP,COL16A1,COX6B2,CTDSP1,DCAF15,DCAF7,E2F4,EEF1A1,EGFL8,EHD2,EIF4A1,ELMO3,EME2,EMID1,EPOR,EWSR1,EXOC3L1,F12,FAM174C,FZD1,GPR108,GRK6,GTF2F1,HCFC1R1,HEG1,HNRNPA1,HSPB6,IGFALS,INTS11,JUP,KCNH6,KIF17,LIN37,LRCH4,MATCAP1,MCM2,mir-548 (includes others),MPV17L2,MRPS34,NDUFAF8,NOP53,NT5C2,NUBP2…	95
Cancer,Gastrointestinal Disease,Organismal Injury and Abnormalities	Large intestine adenocarcinoma	1.34e-05			ACAP3,AGER,AGPAT1,ANGPTL4,AP3S1,ARID2,ARL2,ARL6IP4,B4GALT5,CD68,CIRBP,CLDN9,CLPP,COL16A1,COX6B2,CTDSP1,DCAF15,DCAF7,E2F4,EEF1A1,EGFL8,EHD2,EIF4A1,ELMO3,EMID1,EXOC3L1,F12,FLAD1,FZD1,GATAD2A,GFI1B,GPR108,GRK6,GTF2F1,HCFC1R1,HEG1,HNRNPA1,HSPB6,IGFALS,INTS11,JUP,KCNH6,KIF17,KLF9,KPNB1,LENG1,LIN37,LRCH4,LSM4,MATCAP1,MCM2,MPV17L2,MRPS34,MSANTD4,NOP53,NT5C2,NUBP2,PBX2,PIGQ,PINK1,PITPNM2,PPP1R3F,PRADC1,P…	89
Cancer,Organismal Injury and Abnormalities	Malignant solid tumor	1.4e-05		-0.697	ACAP3,AGER,AGPAT1,ANGPTL4,AP3S1,ARID2,ARL2,ARL6IP4,ATP5PD,B4GALT5,BCL2L12,BICDL2,BPGM,CD68,CENPA,CIRBP,CKS1B,CLDN6,CLDN9,CLPP,COL16A1,COX6B2,CTDSP1,DCAF15,DCAF7,E2F4,EEF1A1,EGFL8,EHD2,EIF4A1,ELMO3,EME2,EMID1,EPOR,EWSR1,EXOC3L1,F12,FAM174C,FLAD1,FZD1,GATAD2A,GFI1B,GPR108,GRK6,GTF2F1,HCFC1R1,HEG1,HNRNPA1,HSPB6,IGFALS,INTS11,JUP,KCNH6,KIF17,KLF9,KPNB1,LENG1,LIN37,LRCH4,LSM4,MATCAP1,MCM2,mir-26 (incl…	113
Cell Cycle,Embryonic Development	Replicative senescence of embryonic cell lines	2.38e-05			BCL2L12,CIRBP	2
Cancer,Organismal Injury and Abnormalities	Abdominal adenocarcinoma	2.62e-05			ACAP3,AGER,AGPAT1,ANGPTL4,AP3S1,ARID2,ARL2,ARL6IP4,ATP5PD,B4GALT5,BPGM,CD68,CENPA,CIRBP,CKS1B,CLDN6,CLDN9,CLPP,COL16A1,COX6B2,CTDSP1,DCAF15,DCAF7,E2F4,EEF1A1,EGFL8,EHD2,EIF4A1,ELMO3,EME2,EMID1,EWSR1,EXOC3L1,F12,FLAD1,FZD1,GATAD2A,GFI1B,GPR108,GRK6,GTF2F1,HCFC1R1,HEG1,HNRNPA1,HSPB6,IGFALS,INTS11,JUP,KCNH6,KIF17,KLF9,KPNB1,LENG1,LIN37,LRCH4,LSM4,MATCAP1,MCM2,mir-26 (includes others),MPV17L2,MRPS34,…	100
Cancer,Organismal Injury and Abnormalities	Head and neck carcinoma	2.74e-05			ACAP3,AGER,AGPAT1,ANGPTL4,AP3S1,ARID2,ARL2,ARL6IP4,ATP5PD,B4GALT5,BCL2L12,BICDL2,BPGM,CD68,CIRBP,CLDN6,CLDN9,CLPP,COL16A1,COX6B2,CTDSP1,DCAF15,DCAF7,E2F4,EEF1A1,EGFL8,EHD2,EIF4A1,ELMO3,EME2,EMID1,EPOR,EWSR1,EXOC3L1,F12,FAM174C,FZD1,GPR108,GRK6,GTF2F1,HCFC1R1,HEG1,HNRNPA1,HSPB6,IGFALS,INTS11,JUP,KCNH6,KIF17,LIN37,LRCH4,MATCAP1,MCM2,mir-26 (includes others),MPV17L2,MRPS34,NDUFAF8,NOP53,NT5C2,NUBP2,…	94
Cancer,Organismal Injury and Abnormalities	Extrapancreatic malignant tumor	2.87e-05		-0.768	ACAP3,AGER,AGPAT1,ANGPTL4,AP3S1,ARID2,ARL2,ARL6IP4,ATP5PD,B4GALT5,BCL2L12,BPGM,CD68,CENPA,CIRBP,CKS1B,CLDN6,CLDN9,CLPP,COL16A1,COX6B2,CTDSP1,DCAF15,DCAF7,E2F4,EEF1A1,EGFL8,EHD2,EIF4A1,ELMO3,EME2,EMID1,EPOR,EWSR1,EXOC3L1,F12,FAM174C,FLAD1,FZD1,GATAD2A,GFI1B,GPR108,GRK6,GTF2F1,HCFC1R1,HEG1,HNRNPA1,HSPB6,IGFALS,INTS11,JUP,KCNH6,KIF17,KLF9,KPNB1,LENG1,LIN37,LRCH4,LSM4,MATCAP1,MCM2,mir-26 (includes ot…	110
Cancer,Organismal Injury and Abnormalities	Abdominal carcinoma	2.9e-05		0.254	ACAP3,AGER,AGPAT1,ANGPTL4,AP3S1,ARID2,ARL2,ARL6IP4,ATP5PD,B4GALT5,BCL2L12,BPGM,CD68,CENPA,CIRBP,CKS1B,CLDN6,CLDN9,CLPP,COL16A1,COX6B2,CTDSP1,DCAF15,DCAF7,E2F4,EEF1A1,EGFL8,EHD2,EIF4A1,ELMO3,EME2,EMID1,EWSR1,EXOC3L1,F12,FLAD1,FZD1,GATAD2A,GFI1B,GPR108,GRK6,GTF2F1,HCFC1R1,HEG1,HNRNPA1,HSPB6,IGFALS,INTS11,JUP,KCNH6,KIF17,KLF9,KPNB1,LENG1,LIN37,LRCH4,LSM4,MATCAP1,MCM2,mir-26 (includes others),MPV17L2…	104
Cancer,Organismal Injury and Abnormalities	Non-central nervous system malignant neoplasm	3.32e-05		-0.344	ACAP3,AGER,AGPAT1,ANGPTL4,AP3S1,ARID2,ARL2,ARL6IP4,ATP5PD,B4GALT5,BCL2L12,BICDL2,BPGM,CD68,CENPA,CIRBP,CKS1B,CLDN6,CLDN9,CLPP,COL16A1,COX6B2,CTDSP1,DCAF15,DCAF7,E2F4,EEF1A1,EGFL8,EHD2,EIF4A1,ELMO3,EME2,EMID1,EPOR,EWSR1,EXOC3L1,F12,FAM174C,FLAD1,FZD1,GATAD2A,GFI1B,GPR108,GRK6,GTF2F1,HCFC1R1,HEG1,HNRNPA1,HSPB6,IGFALS,INTS11,JUP,KCNH6,KIF17,KLF9,KPNB1,LENG1,LIN37,LRCH4,LSM4,MATCAP1,MCM2,mir-26 (incl…	112
Cancer,Gastrointestinal Disease,Organismal Injury and Abnormalities	Gastrointestinal adenocarcinoma	4.62e-05			ACAP3,AGER,AGPAT1,ANGPTL4,AP3S1,ARID2,ARL2,ARL6IP4,B4GALT5,CD68,CIRBP,CLDN9,CLPP,COL16A1,COX6B2,CTDSP1,DCAF15,DCAF7,E2F4,EEF1A1,EGFL8,EHD2,EIF4A1,ELMO3,EMID1,EWSR1,EXOC3L1,F12,FLAD1,FZD1,GATAD2A,GFI1B,GPR108,GRK6,GTF2F1,HCFC1R1,HEG1,HNRNPA1,HSPB6,IGFALS,INTS11,JUP,KCNH6,KIF17,KLF9,KPNB1,LENG1,LIN37,LRCH4,LSM4,MATCAP1,MCM2,MPV17L2,MRPS34,MSANTD4,NOP53,NT5C2,NUBP2,PBX2,PIGQ,PINK1,PITPNM2,PPP1R3F,PR…	90
Cancer,Organismal Injury and Abnormalities	Extracranial solid tumor	4.64e-05		-1.06	ACAP3,AGER,AGPAT1,ANGPTL4,AP3S1,ARID2,ARL2,ARL6IP4,ATP5PD,B4GALT5,BCL2L12,BICDL2,BPGM,CD68,CENPA,CIRBP,CKS1B,CLDN6,CLDN9,CLPP,COL16A1,COX6B2,CTDSP1,DCAF15,DCAF7,E2F4,EEF1A1,EGFL8,EHD2,EIF4A1,ELMO3,EME2,EMID1,EPOR,EWSR1,EXOC3L1,F12,FAM174C,FLAD1,FZD1,GATAD2A,GFI1B,GPR108,GRK6,GTF2F1,HCFC1R1,HEG1,HNRNPA1,HSPB6,IGFALS,INTS11,JUP,KCNH6,KIF17,KLF9,KPNB1,LENG1,LIN37,LRCH4,LSM4,MATCAP1,MCM2,mir-26 (incl…	112
Cancer,Gastrointestinal Disease,Organismal Injury and Abnormalities	Gastrointestinal tract cancer	5.18e-05			ACAP3,AGER,AGPAT1,ANGPTL4,AP3S1,ARID2,ARL2,ARL6IP4,B4GALT5,CD68,CENPA,CIRBP,CKS1B,CLDN9,CLPP,COL16A1,COX6B2,CTDSP1,DCAF15,DCAF7,E2F4,EEF1A1,EGFL8,EHD2,EIF4A1,ELMO3,EMID1,EWSR1,EXOC3L1,F12,FLAD1,FZD1,GATAD2A,GFI1B,GPR108,GRK6,GTF2F1,HCFC1R1,HEG1,HNRNPA1,HSPB6,IGFALS,INTS11,JUP,KCNH6,KIF17,KLF9,KPNB1,LENG1,LIN37,LRCH4,LSM4,MATCAP1,MCM2,mir-26 (includes others),mir-548 (includes others),MPV17L2,MRPS…	96
Cancer,Organismal Injury and Abnormalities	Intraabdominal organ tumor	6.4e-05		-0.24	ACAP3,AGER,AGPAT1,ANGPTL4,AP3S1,ARID2,ARL2,ARL6IP4,ATP5PD,B4GALT5,BCL2L12,BPGM,CD68,CENPA,CIRBP,CKS1B,CLDN6,CLDN9,CLPP,COL16A1,COX6B2,CTDSP1,DCAF15,DCAF7,E2F4,EEF1A1,EGFL8,EHD2,EIF4A1,ELMO3,EME2,EMID1,EWSR1,EXOC3L1,F12,FLAD1,FZD1,GATAD2A,GFI1B,GPR108,GRK6,GTF2F1,HCFC1R1,HEG1,HNRNPA1,HSPB6,IGFALS,INTS11,JUP,KCNH6,KIF17,KLF9,KPNB1,LENG1,LIN37,LRCH4,LSM4,MATCAP1,MCM2,mir-26 (includes others),mir-548…	105
Cell Cycle	Polyploidy of embryonic cell lines	7.13e-05			CKS1B,PRMT1	2
Cell Cycle,Connective Tissue Development and Function	Polyploidy of fibroblast cell lines	7.13e-05			CKS1B,PRMT1	2
Organismal Injury and Abnormalities	Abdominal lesion	9.96e-05		-0.503	ACAP3,AGER,AGPAT1,ANGPTL4,AP3S1,ARID2,ARL2,ARL6IP4,ATP5PD,B4GALT5,BCL2L12,BPGM,CD68,CENPA,CIRBP,CKS1B,CLDN6,CLDN9,CLPP,COL16A1,COX6B2,CTDSP1,DCAF15,DCAF7,E2F4,EEF1A1,EGFL8,EHD2,EIF4A1,ELMO3,EME2,EMID1,EPOR,EWSR1,EXOC3L1,F12,FLAD1,FZD1,GATAD2A,GFI1B,GPR108,GRK6,GTF2F1,HCFC1R1,HEG1,HNRNPA1,HSPB6,IGFALS,INTS11,JUP,KCNH6,KIF17,KLF9,KPNB1,LENG1,LIN37,LRCH4,LSM4,MATCAP1,MCM2,mir-26 (includes others),mi…	106
Cancer,Organismal Injury and Abnormalities	Abdominal cancer	0.000101		0.036	ACAP3,AGER,AGPAT1,ANGPTL4,AP3S1,ARID2,ARL2,ARL6IP4,ATP5PD,B4GALT5,BCL2L12,BPGM,CD68,CENPA,CIRBP,CKS1B,CLDN6,CLDN9,CLPP,COL16A1,COX6B2,CTDSP1,DCAF15,DCAF7,E2F4,EEF1A1,EGFL8,EHD2,EIF4A1,ELMO3,EME2,EMID1,EWSR1,EXOC3L1,F12,FLAD1,FZD1,GATAD2A,GFI1B,GPR108,GRK6,GTF2F1,HCFC1R1,HEG1,HNRNPA1,HSPB6,IGFALS,INTS11,JUP,KCNH6,KIF17,KLF9,KPNB1,LENG1,LIN37,LRCH4,LSM4,MATCAP1,MCM2,mir-26 (includes others),mir-548…	105
Cancer,Organismal Injury and Abnormalities	Generation of tumor	0.00012		-1.3	ACAP3,AGER,AGPAT1,ANGPTL4,AP3S1,ARID2,ARL2,ARL6IP4,ATP5PD,B4GALT5,BCL2L12,BPGM,CD68,CIRBP,CKS1B,CLDN6,CLDN9,CLPP,COL16A1,CTDSP1,DCAF15,DCAF7,E2F4,EEF1A1,EHD2,EIF4A1,ELMO3,EMID1,EPOR,EWSR1,EXOC3L1,F12,FLAD1,FZD1,GATAD2A,GFI1B,GPR108,GRK6,GTF2F1,HCFC1R1,HEG1,HNRNPA1,HSPB6,INTS11,JUP,KCNH6,KIF17,KLF9,KPNB1,LENG1,LIN37,LRCH4,LSM4,MCM2,mir-26 (includes others),mir-548 (includes others),MPV17L2,MRPS34,…	97
Cancer,Gastrointestinal Disease,Organismal Injury and Abnormalities	Gastrointestinal carcinoma	0.000152			ACAP3,AGER,AGPAT1,ANGPTL4,AP3S1,ARID2,ARL2,ARL6IP4,B4GALT5,CD68,CIRBP,CLDN9,CLPP,COL16A1,COX6B2,CTDSP1,DCAF15,DCAF7,E2F4,EEF1A1,EGFL8,EHD2,EIF4A1,ELMO3,EMID1,EWSR1,EXOC3L1,F12,FLAD1,FZD1,GATAD2A,GFI1B,GPR108,GRK6,GTF2F1,HCFC1R1,HEG1,HNRNPA1,HSPB6,IGFALS,INTS11,JUP,KCNH6,KIF17,KLF9,KPNB1,LENG1,LIN37,LRCH4,LSM4,MATCAP1,MCM2,mir-26 (includes others),MPV17L2,MRPS34,MSANTD4,NOP53,NT5C2,NUBP2,PBX2,PIGQ…	92
Cell Death and Survival,Organismal Injury and Abnormalities,Skeletal and Muscular Disorders	Cell death of muscle cell lines	0.000293		0.64	AGER,EEF1A1,HSPB6,PRMT1,SOD2	5
Cancer,Organismal Injury and Abnormalities	Formation of solid tumor	0.00046	Decreased	-2.578	ACAP3,AGER,AGPAT1,ANGPTL4,AP3S1,ARID2,ARL2,ARL6IP4,ATP5PD,B4GALT5,BCL2L12,BPGM,CD68,CENPA,CIRBP,CKS1B,CLDN6,CLDN9,CLPP,COL16A1,CTDSP1,DCAF15,DCAF7,E2F4,EEF1A1,EHD2,EIF4A1,ELMO3,EMID1,EPOR,EWSR1,EXOC3L1,F12,FLAD1,FZD1,GATAD2A,GFI1B,GPR108,GRK6,GTF2F1,HCFC1R1,HEG1,HNRNPA1,HSPB6,INTS11,JUP,KCNH6,KIF17,KLF9,KPNB1,LENG1,LIN37,LRCH4,LSM4,MCM2,mir-26 (includes others),mir-548 (includes others),MPV17L2,M…	99
Cellular Response to Therapeutics	Sensitivity of cells	0.000469	Decreased	-2.765	ANGPTL4,ARID2,CLPP,DCAF15,DCAF7,EEF1A1,EPOR,EWSR1,GPR108,HNRNPA1,KPNB1,RAB40C,SHC1,TRIP10	14
Carbohydrate Metabolism	Glycosylation of carbohydrate	0.000493			B4GALT5,RAB11B	2
Cardiovascular Disease,Organismal Injury and Abnormalities	Leakage of vasculature	0.000655			AGER,ANGPTL4	2
Cellular Response to Therapeutics	Sensitivity of tumor cell lines	0.000839	Decreased	-3.266	ANGPTL4,ARID2,CLPP,DCAF15,DCAF7,EEF1A1,EWSR1,GPR108,HNRNPA1,KPNB1,RAB40C,TRIP10	12
Cellular Compromise	Perturbation of cells	0.000839			AGER,ANGPTL4	2
Cancer,Gastrointestinal Disease,Organismal Injury and Abnormalities	Digestive organ tumor	0.00115		0.036	ACAP3,AGER,AGPAT1,ANGPTL4,AP3S1,ARID2,ARL2,ARL6IP4,B4GALT5,BCL2L12,CD68,CENPA,CIRBP,CKS1B,CLDN9,CLPP,COL16A1,COX6B2,CTDSP1,DCAF15,DCAF7,E2F4,EEF1A1,EGFL8,EHD2,EIF4A1,ELMO3,EMID1,EWSR1,EXOC3L1,F12,FLAD1,FZD1,GATAD2A,GFI1B,GPR108,GRK6,GTF2F1,HCFC1R1,HEG1,HNRNPA1,HSPB6,IGFALS,INTS11,JUP,KCNH6,KIF17,KLF9,KPNB1,LENG1,LIN37,LRCH4,LSM4,MATCAP1,MCM2,mir-26 (includes others),mir-548 (includes others),MPV1…	99
Cellular Development,Cellular Growth and Proliferation	Cell proliferation of tumor cell lines	0.00116		1.745	AGER,AGPAT1,ANGPTL4,ARID2,ARL2,CENPA,CIRBP,CKS1B,CLPP,CTDSP1,EEF1A1,EGFL8,EIF4A1,EPOR,EWSR1,F12,GFI1B,HNRNPA1,HSPB6,INTS11,JUP,KLF9,KPNB1,MCM2,mir-26 (includes others),mir-548 (includes others),NOP53,PINK1,PRMT1,RNF5,SENP3,SHC1,SOD2,TNRC6B,ZSCAN20	35
Cell Cycle	Arrest in interphase of myeloid cells	0.00127			E2F4,EPOR	2
Cell Cycle	Arrest in G1 phase	0.00128			CIRBP,E2F4,EPOR,GFI1B,KPNB1,MCM2,mir-26 (includes others),mir-548 (includes others),NOP53	9
Cell Cycle	Arrest in interphase of hematopoietic progenitor cells	0.00152			E2F4,EPOR	2
Cellular Development,Cellular Growth and Proliferation	Proliferation of myeloma cell lines	0.00161			CKS1B,EPOR,PRMT1,SOD2	4
Post-Translational Modification	Nitration of protein	0.00179			AGER,SOD2	2
Free Radical Scavenging	Biosynthesis of reactive oxygen species	0.00201		-0.2	AGER,EEF1A1,PINK1,SHC1,SOD2	5
Organismal Injury and Abnormalities	Soft tissue lesion	0.00202			ACAP3,AGER,ANGPTL4,ARID2,B4GALT5,BCL2L12,BICDL2,CIRBP,CLDN6,CLDN9,CLPP,COL16A1,DCAF15,DCAF7,EEF1A1,EHD2,ELMO3,EMID1,EPOR,EWSR1,EXOC3L1,F12,FLAD1,FZD1,GATAD2A,GPR108,GRK6,HCFC1R1,HEG1,HNRNPA1,INTS11,JUP,KCNH6,KIF17,KLF9,KPNB1,LIN37,LRCH4,MCM2,mir-26 (includes others),MPV17L2,MRPS34,MSANTD4,NOP53,NT5C2,NUBP2,PAIP2B,PBX2,PIGQ,PITPNM2,POLR2G,PPP1R3F,PRADC1,PRMT1,PROSER3,PSPN,PTGFRN,RAB3A,RAB40C,SENP3…	78
Developmental Disorder,Hereditary Disorder,Metabolic Disease,Organismal Injury and Abnormalities	Glycosylphosphatidylinositol deficiency	0.00209			C18orf32,PIGQ	2
Cancer,Organismal Injury and Abnormalities	Growth of tumor	0.00213		-0.695	AGER,ANGPTL4,ARID2,ARL2,CENPA,CKS1B,EEF1A1,EHD2,EIF4A1,EPOR,GATAD2A,GFI1B,GRK6,KLF9,KPNB1,mir-26 (includes others),NOP53,PINK1,PRMT1,SENP3,SHC1,SOD2,TGFBI	23
Cancer,Gastrointestinal Disease,Organismal Injury and Abnormalities	Digestive system cancer	0.00224		0.036	ACAP3,AGER,AGPAT1,ANGPTL4,AP3S1,ARID2,ARL2,ARL6IP4,B4GALT5,BCL2L12,CD68,CENPA,CIRBP,CKS1B,CLDN9,CLPP,COL16A1,COX6B2,CTDSP1,DCAF15,DCAF7,E2F4,EEF1A1,EGFL8,EHD2,EIF4A1,ELMO3,EMID1,EWSR1,EXOC3L1,F12,FLAD1,FZD1,GATAD2A,GFI1B,GPR108,GRK6,GTF2F1,HCFC1R1,HEG1,HNRNPA1,HSPB6,IGFALS,INTS11,JUP,KCNH6,KIF17,KLF9,KPNB1,LENG1,LIN37,LRCH4,LSM4,MATCAP1,MCM2,mir-26 (includes others),mir-548 (includes others),MPV1…	97
Cell Morphology,Cellular Assembly and Organization,Cellular Function and Maintenance	Reorganization of actin cytoskeleton	0.00234		-1.067	AGER,JUP,PRMT1,RNF5	4
Cardiovascular Disease,Developmental Disorder,Organismal Injury and Abnormalities	Hypoplasia of heart ventricle	0.00238			EPOR,JUP,SHC1	3
Cell Death and Survival	Cell survival	0.00245	Increased	2.811	AGER,ARID2,ATP5PD,B4GALT5,CENPA,CKS1B,E2F4,EIF4A1,EPOR,EWSR1,GRK6,HSPB6,JUP,KLF9,KPNB1,MCM2,mir-26 (includes others),NOP53,PINK1,PPP1R3F,PRMT1,PSPN,RPL17-C18orf32,SHC1,SOD2,TGFBI	26
Cancer,Gastrointestinal Disease,Organismal Injury and Abnormalities	Colorectal cancer	0.00259			ACAP3,AGPAT1,ANGPTL4,ARID2,ARL2,ARL6IP4,B4GALT5,CD68,CENPA,CIRBP,CKS1B,CLPP,CTDSP1,DCAF15,DCAF7,EEF1A1,EIF4A1,ELMO3,EWSR1,EXOC3L1,F12,FLAD1,FZD1,GATAD2A,GRK6,GTF2F1,HCFC1R1,HSPB6,JUP,KIF17,KPNB1,LENG1,LRCH4,LSM4,MCM2,mir-26 (includes others),mir-548 (includes others),MPV17L2,MRPS34,PIGQ,PINK1,PRADC1,PRMT1,RAB3A,RAB40C,RNF5,SENP3,SHC1,SLC38A10,SMYD5,SNX15,SOD2,SPSB3,TEPSIN,TGFBI,TNRC6B,ZSCAN20	57
Cellular Assembly and Organization	Nuclear import	0.00273			HNRNPA1,KPNB1	2
Cellular Development,Cellular Growth and Proliferation,Hematological System Development and Function,Hematopoiesis	Proliferation of erythroblasts	0.00273			EPOR,GFI1B	2
Hematological Disease,Organismal Injury and Abnormalities	Polycythemia	0.00291			BPGM,EPOR,KIF17,mir-26 (includes others)	4
Cell Death and Survival	Cell viability of myeloma cell lines	0.00291			CKS1B,EIF4A1,GRK6,SOD2	4
Cell Death and Survival	Cell viability	0.003	Increased	2.811	AGER,ARID2,ATP5PD,B4GALT5,CENPA,CKS1B,E2F4,EIF4A1,EPOR,EWSR1,GRK6,HSPB6,KLF9,KPNB1,MCM2,mir-26 (includes others),NOP53,PINK1,PPP1R3F,PRMT1,PSPN,RPL17-C18orf32,SHC1,SOD2,TGFBI	25
Cellular Movement	Movement of bacteria	0.00368			AGER,CLDN6,JUP	3
Cell Morphology	Size of lipid droplets	0.00385			EHD2,RAB40C,SOD2	3
Hair and Skin Development and Function	Pallor	0.00421			E2F4,GFI1B,JUP,SOD2	4
Connective Tissue Disorders,Developmental Disorder,Hematological Disease,Hereditary Disorder,Organismal Injury and Abnormalities	Familial erythrocytosis	0.00427			BPGM,EPOR	2
Free Radical Scavenging,Molecular Transport	Quantity of reactive oxygen species	0.00431		0.244	AGER,EPOR,KCNH6,KLF9,PINK1,SHC1,SOD2	7
Cardiovascular Disease,Organismal Injury and Abnormalities	Enlargement of right ventricle	0.00438			mir-26 (includes others),PBX2,SOD2	3
Cellular Development,Cellular Growth and Proliferation,Hematological System Development and Function,Hematopoiesis,Tissue Development	Generation of erythroid precursor cells	0.00457			E2F4,EPOR,GFI1B	3
Free Radical Scavenging,Small Molecule Biochemistry	Biosynthesis of hydrogen peroxide	0.00467		0.218	AGER,PINK1,SHC1,SOD2	4
Cell Morphology,Skeletal and Muscular System Development and Function	Shape of muscle cell lines	0.0049			SHC1	1
Carbohydrate Metabolism,Lipid Metabolism,Molecular Transport,Small Molecule Biochemistry	Localization of phosphatidylinositol 4,5-diphosphate	0.0049			EEF1A1	1
Cell-To-Cell Signaling and Interaction	Binding of apical cell surfaces	0.0049			AGER	1
Developmental Disorder,Hereditary Disorder,Metabolic Disease,Organismal Injury and Abnormalities	Nuclear type 34 mitochondrial complex I deficiency	0.0049			NDUFAF8	1
Reproductive System Development and Function	Transition of endometrium	0.0049			EPOR	1
Connective Tissue Disorders,Developmental Disorder,Hematological Disease,Hereditary Disorder,Organismal Injury and Abnormalities	Autosomal dominant benign erythrocytosis	0.0049			EPOR	1
Cellular Assembly and Organization	Restoration of actin cytoskeleton	0.0049			SHC1	1
Cell Cycle,Reproductive System Development and Function	Arrest in metaphase I of spermatocytes	0.0049			ARID2	1
Auditory Disease,Developmental Disorder,Endocrine System Disorders,Hereditary Disorder,Neurological Disease,Organismal Injury and Abnormalities,Reproductive System Disease	Perrault syndrome type 3	0.0049			CLPP	1
Organ Morphology,Tissue Development	Regeneration of adductor muscle	0.0049			SHC1	1
Connective Tissue Disorders,Developmental Disorder,Hereditary Disorder,Metabolic Disease,Neurological Disease,Organismal Injury and Abnormalities,Skeletal and Muscular Disorders	Inclusion body myopathy with early-onset Paget disease without frontotemporal dementia type 3	0.0049			HNRNPA1	1
Cellular Development,Embryonic Development,Hematological System Development and Function,Hematopoiesis,Lymphoid Tissue Structure and Development,Organ Development,Organismal Development	Arrest in maturation of thymocytes	0.0049			SHC1	1
Cardiovascular System Development and Function,Organismal Development,Tissue Morphology	Expansion of neointima	0.0049			AGER	1
Cell Cycle	Arrest in S phase of erythroblasts	0.0049			EPOR	1
Connective Tissue Disorders,Developmental Disorder,Hereditary Disorder,Ophthalmic Disease,Organismal Injury and Abnormalities	Autosomal dominant Reis-Bückler corneal dystrophy	0.0049			TGFBI	1
Cell Morphology	Lack of desmosomes	0.0049			JUP	1
Cellular Compromise,Embryonic Development	Injury of embryonic cell lines	0.0049			SOD2	1
Hereditary Disorder,Neurological Disease,Organismal Injury and Abnormalities,Psychological Disorders,Skeletal and Muscular Disorders	Autosomal recessive spastic paraplegia type 45	0.0049			NT5C2	1
Nervous System Development and Function,Tissue Morphology	Density of myelinated nerve fiber	0.0049			AGER	1
Developmental Disorder,Hereditary Disorder,Metabolic Disease,Neurological Disease,Organismal Injury and Abnormalities	Early infantile epileptic encephalopathy type 77	0.0049			PIGQ	1
Cancer,Cellular Development,Cellular Growth and Proliferation,Hematological Disease,Immunological Disease,Organismal Injury and Abnormalities,Tumor Morphology	Proliferation of Burkitt lymphoma cells	0.0049			mir-26 (includes others)	1
Immunological Disease,Inflammatory Disease,Inflammatory Response,Organismal Injury and Abnormalities,Respiratory Disease	Chronic hypersensitivity pneumonitis	0.0049			PRMT1	1
Cell Cycle	Arrest in G2/M phase transition of bone marrow cell lines	0.0049			EPOR	1
Cell Death and Survival,Organismal Injury and Abnormalities	Delay in initiation of apoptosis of T lymphocytes	0.0049			AGER	1
Cell-To-Cell Signaling and Interaction,Skeletal and Muscular System Development and Function	Clustering of muscle cell lines	0.0049			SHC1	1
Developmental Disorder,Hereditary Disorder,Neurological Disease,Organismal Injury and Abnormalities	Coffin-Siris syndrome type 6	0.0049			ARID2	1
Connective Tissue Disorders,Developmental Disorder,Hereditary Disorder,Ophthalmic Disease,Organismal Injury and Abnormalities	Autosomal dominant Groenouw corneal dystrophy type I	0.0049			TGFBI	1
Developmental Disorder,Organismal Injury and Abnormalities,Skeletal and Muscular Disorders	Postaxial polydactyly type A6	0.0049			ZNF141	1
Cardiovascular System Development and Function,Organ Morphology,Organismal Development	Volume of right ventricle	0.0049			JUP	1
Connective Tissue Disorders,Organismal Injury and Abnormalities,Skeletal and Muscular Disorders	Non-inflammatory joint disease	0.0049			AGER	1
Cell Morphology,Cellular Assembly and Organization,Cellular Development,Cellular Function and Maintenance,Cellular Growth and Proliferation,Nervous System Development and Function,Organismal Development,Tissue Development	Delay in initiation of formation of neurites	0.0049			TRIP10	1
Hereditary Disorder,Organismal Injury and Abnormalities,Skeletal and Muscular Disorders	Distal myopathy type 3	0.0049			HNRNPA1	1
Cell Death and Survival,Hematological System Development and Function,Nervous System Development and Function,Organismal Injury and Abnormalities	Cell viability of microglia	0.0049			SOD2	1
Metabolic Disease,Organismal Injury and Abnormalities,Renal and Urological Disease	Organic aciduria of urine	0.0049			SOD2	1
Lipid Metabolism,Small Molecule Biochemistry	Utilization of triacylglycerol	0.0049			ANGPTL4	1
Connective Tissue Disorders,Developmental Disorder,Hereditary Disorder,Ophthalmic Disease,Organismal Injury and Abnormalities	Autosomal dominant Thiel Behnke corneal dystrophy	0.0049			TGFBI	1
Amino Acid Metabolism,Post-Translational Modification,Small Molecule Biochemistry	Methylation of L-arginine	0.0049			PRMT1	1
Connective Tissue Disorders,Developmental Disorder,Hereditary Disorder,Ophthalmic Disease,Organismal Injury and Abnormalities	Autosomal dominant lattice corneal dystrophy type I	0.0049			TGFBI	1
Cardiovascular Disease,Neurological Disease,Organismal Injury and Abnormalities,Skeletal and Muscular Disorders	Nonfamilial idiopathic dialated cardiomyopathy	0.0049			SOD2	1
Nervous System Development and Function	Homeostatic sleep response	0.0049			RAB3A	1
Cell-To-Cell Signaling and Interaction	Clustering of bone cancer cell lines	0.0049			JUP	1
Cellular Assembly and Organization	Formation of macronuclei	0.0049			CENPA	1
Connective Tissue Disorders,Developmental Disorder,Hematological Disease,Hereditary Disorder,Organismal Injury and Abnormalities	Primary familial congenital polycythemia	0.0049			EPOR	1
Cardiovascular System Development and Function,Organ Development	Cardioprotection of heart cells	0.0049			SOD2	1
Cardiovascular Disease,Endocrine System Disorders,Gastrointestinal Disease,Hereditary Disorder,Metabolic Disease,Organismal Injury and Abnormalities	Susceptibility to microvascular complications of diabetes type 6	0.0049			SOD2	1
Cell-To-Cell Signaling and Interaction	Attachment of ovarian cancer cell lines	0.0049			SOD2	1
Cell-mediated Immune Response,Cellular Development,Cellular Function and Maintenance,Cellular Growth and Proliferation,Embryonic Development,Hematological System Development and Function,Hematopoiesis,Lymphoid Tissue Structure and Development,Organ Development,Organismal Development,Tissue Development	Outgrowth of pro-T lymphocytes	0.0049			GFI1B	1
Developmental Disorder,Hereditary Disorder,Neurological Disease,Organismal Injury and Abnormalities,Psychological Disorders	Global developmental delay with speech and behavioral abnormalities	0.0049			TNRC6B	1
Cell Cycle	G0/G1 phase transition of erythroblasts	0.0049			EPOR	1
Hematological Disease,Hereditary Disorder,Organismal Injury and Abnormalities	Autosomal recessive factor XII deficiency	0.0049			F12	1
Cell Death and Survival,DNA Replication, Recombination, and Repair	Hypercondensation of chromatin	0.0049			CENPA	1
Neurological Disease,Organismal Injury and Abnormalities,Psychological Disorders	Amyotrophic lateral sclerosis type 20	0.0049			HNRNPA1	1
Endocrine System Disorders,Gastrointestinal Disease,Immunological Disease,Metabolic Disease,Organismal Injury and Abnormalities	Type 1 diabetes without nephropathy	0.0049			AGER	1
Hereditary Disorder,Metabolic Disease,Neurological Disease,Organismal Injury and Abnormalities,Skeletal and Muscular Disorders	Combined oxidative phosphorylation deficiency 32	0.0049			MRPS34	1
Connective Tissue Disorders,Developmental Disorder,Hematological Disease,Hereditary Disorder,Metabolic Disease,Organismal Injury and Abnormalities	Bisphosphoglycerate mutase deficiency	0.0049			BPGM	1
Developmental Disorder,Hereditary Disorder,Lipid Metabolism,Metabolic Disease,Organismal Injury and Abnormalities,Skeletal and Muscular Disorders,Small Molecule Biochemistry	Lipid storage myopathy due to flavin adenine dinucleotide synthetase deficiency	0.0049			FLAD1	1
Developmental Disorder,Hereditary Disorder,Neurological Disease,Organismal Injury and Abnormalities,Psychological Disorders	Neurodevelopmental disorder with ataxic gait, absent speech and decreased cortical white matter	0.0049			RAB11B	1
Carbohydrate Metabolism,Small Molecule Biochemistry	Galactosylation of N-glycan	0.0049			B4GALT5	1
Cell-To-Cell Signaling and Interaction	Clustering of sarcoma cell lines	0.0049			JUP	1
Cardiovascular System Development and Function,Organismal Development,Tissue Morphology	Vasodilation of descending thoracic aorta	0.0049			SHC1	1
Developmental Disorder,Hereditary Disorder,Organismal Injury and Abnormalities	Acid-labile subunit deficiency	0.0049			IGFALS	1
Cellular Development,Embryonic Development,Nervous System Development and Function,Organ Development,Organismal Development,Tissue Development	Delay in initiation of maturation of granule cells	0.0049			KLF9	1
Cellular Development,Cellular Growth and Proliferation,Digestive System Development and Function,Embryonic Development,Hematological System Development and Function,Hematopoiesis,Hepatic System Development and Function,Organ Development,Organismal Development,Tissue Development	Arrest in hematopoiesis of liver	0.0049			EPOR	1
Developmental Disorder,Hereditary Disorder,Metabolic Disease,Ophthalmic Disease,Organismal Injury and Abnormalities	Autosomal dominant lattice corneal dystrophy type IIIA	0.0049			TGFBI	1
Cell Cycle,Nervous System Development and Function	Entry into S phase of astrocytes	0.0049			SOD2	1
Cell Death and Survival,Cellular Development,Hematological System Development and Function,Hematopoiesis	Regeneration of LSK cells	0.0049			CKS1B	1
Digestive System Development and Function,Organ Morphology	Density of intestinal villus	0.0049			E2F4	1
Cell Cycle,Skeletal and Muscular System Development and Function	Ploidy of smooth muscle cells	0.0049			CKS1B	1
Connective Tissue Disorders,Organismal Injury and Abnormalities	Fibrosis of interstitial cells	0.0049			HSPB6	1
Cellular Compromise	Injury of epithelial cell lines	0.0049			SOD2	1
Hereditary Disorder,Organismal Injury and Abnormalities	Autosomal dominant hereditary angioedema type III	0.0049			F12	1
Cellular Compromise,Skeletal and Muscular System Development and Function	Oxidative stress response of adductor muscle	0.0049			SHC1	1
Connective Tissue Disorders,Developmental Disorder,Hematological Disease,Hereditary Disorder,Organismal Injury and Abnormalities	Platelet-type bleeding disorder type 17	0.0049			GFI1B	1
Auditory Disease,Hereditary Disorder,Neurological Disease,Organismal Injury and Abnormalities	Autosomal dominant deafness type 70	0.0049			MCM2	1
Cell Morphology,Tissue Morphology	Thickness of epithelial cells	0.0049			E2F4	1
Cancer,Cellular Development,Cellular Growth and Proliferation,Hematological Disease,Immunological Disease,Organismal Injury and Abnormalities,Tumor Morphology	Arrest in growth of T cell lymphoma cells	0.0049			GFI1B	1
Cardiovascular Disease,Hereditary Disorder,Neurological Disease,Organismal Injury and Abnormalities,Skeletal and Muscular Disorders	Arrhythmogenic right ventricular dysplasia familial 12	0.0049			JUP	1
Cell Cycle	Quiescence of LSK cells	0.0049			CKS1B	1
Cell Cycle	Delay in initiation of G1 phase of endocrine cell lines	0.0049			mir-26 (includes others)	1
Neurological Disease,Organismal Injury and Abnormalities	Decreased nerve conduction velocity of sensory nerve	0.0049			AGER	1
Cell Cycle	G1 phase	0.00499			CIRBP,E2F4,EPOR,GFI1B,KPNB1,MCM2,mir-26 (includes others),mir-548 (includes others),NOP53,SOD2	10
Cancer,Organismal Injury and Abnormalities,Respiratory Disease	Advanced lung cancer	0.00502		-0.2	ANGPTL4,ARID2,EEF1A1,EIF4A1,GRK6,mir-26 (includes others),SOD2	7
Molecular Transport,Protein Trafficking	Translocation of protein	0.00516			KPNB1,SOD2	2
Cell Death and Survival,Organismal Injury and Abnormalities	Apoptosis of erythroblasts	0.00564			EPOR,GFI1B	2
Hematological System Development and Function,Immune Cell Trafficking,Inflammatory Response,Tissue Development	Accumulation of myeloid-derived suppressor cells	0.00564			AGER,GATAD2A	2
Cardiovascular Disease,Neurological Disease,Organismal Injury and Abnormalities,Skeletal and Muscular Disorders	Myocardial dysfunction	0.00573			ANGPTL4,CD68,EPOR,HSPB6,IGFALS,JUP,PBX2,RPL17,SOD2	9
Hematological System Development and Function,Organismal Functions	Circulation of blood	0.00578			AGER,E2F4,JUP	3
Cellular Function and Maintenance,Molecular Transport	Regulated secretory pathway	0.00613			RAB11B,RAB3A	2
Cell-To-Cell Signaling and Interaction,Nervous System Development and Function	Long term synaptic depression of synapse	0.00646			AGER,KIF17,PINK1	3
Cancer,Cellular Development,Cellular Growth and Proliferation,Hematological Disease,Immunological Disease,Organismal Injury and Abnormalities,Tumor Morphology	Proliferation of lymphoma cells	0.00664			GFI1B,mir-26 (includes others)	2
Organ Morphology	Thickening of epidermis	0.00664			CLDN6,JUP	2
Cancer,Gastrointestinal Disease,Organismal Injury and Abnormalities	Colon cancer	0.00669			ACAP3,ANGPTL4,ARID2,ARL2,ARL6IP4,CENPA,CIRBP,CLPP,CTDSP1,DCAF15,DCAF7,EEF1A1,EIF4A1,ELMO3,EXOC3L1,F12,FLAD1,FZD1,GATAD2A,GRK6,HCFC1R1,HSPB6,JUP,KIF17,KPNB1,LENG1,LRCH4,LSM4,MCM2,MPV17L2,MRPS34,PIGQ,PINK1,PRADC1,PRMT1,RAB3A,RAB40C,RNF5,SENP3,SHC1,SLC38A10,SMYD5,SNX15,SPSB3,TEPSIN,TGFBI,TNRC6B,ZSCAN20	48
Developmental Disorder,Organismal Injury and Abnormalities	Thoracic hypoplasia	0.00688		-1.387	E2F4,EPOR,JUP,SHC1,TGFBI	5
Cellular Response to Therapeutics	Sensitivity of carcinoma cell lines	0.00688	Decreased	-2.236	ANGPTL4,EEF1A1,GPR108,HNRNPA1,TRIP10	5
Cardiovascular Disease,Organismal Injury and Abnormalities	Abnormality of left ventricle	0.00696			ANGPTL4,CD68,EPOR,IGFALS,JUP,PBX2,RPL17,SHC1,SOD2	9
Organismal Functions,Organismal Injury and Abnormalities,Tissue Morphology	Closure of wound	0.00718			AGER,GRK6,SOD2	3
Cardiovascular Disease,Organismal Injury and Abnormalities	Left ventricular heart disease	0.00722			ANGPTL4,CD68,EPOR,IGFALS,JUP,PBX2,RPL17,SHC1,SOD2	9
Cancer,Cell Death and Survival,Organismal Injury and Abnormalities	Cell death of tumor	0.00722		0.277	ARL2,B4GALT5,EEF1A1,GFI1B,GRK6,KPNB1,MCM2,SOD2,TGFBI	9
Cellular Assembly and Organization,Cellular Function and Maintenance,Cellular Movement,Nervous System Development and Function	Axonal transport	0.00743			AP3S1,KIF17,PINK1	3
Cell Morphology,Hematological System Development and Function	Polarization of leukocyte cell lines	0.00772			AGER,SOD2	2
Cellular Function and Maintenance,Protein Synthesis	Synthesis of protein	0.00812		1.252	ARID2,CIRBP,EEF1A1,EIF4A1,PAIP2B,PIGQ,PINK1,PRMT1,SOD2,TNRC6B	10
Cardiovascular Disease,Organismal Injury and Abnormalities	Abnormality of heart ventricle	0.0083		-1.183	ANGPTL4,CD68,EPOR,HSPB6,IGFALS,JUP,mir-26 (includes others),PBX2,RPL17,SHC1,SOD2	11
Organismal Injury and Abnormalities	Ulcer	0.00875			AGER,COL16A1,E2F4,JUP	4
Cellular Movement	Invasion of fibroblast cell lines	0.00875			JUP,PINK1,TRIP10	3
Cell Morphology,Cellular Assembly and Organization,Cellular Development,Cellular Function and Maintenance,Cellular Growth and Proliferation,Nervous System Development and Function,Organismal Development,Tissue Development	Neuritogenesis	0.00877		1.287	ACAP3,AGER,B4GALT5,EEF1A1,EPOR,FZD1,KLF9,mir-26 (includes others),PINK1,PRMT1,RAB3A,SHC1,TRIP10	13
Cancer,Organismal Injury and Abnormalities,Respiratory Disease	Stage I non-small cell lung carcinoma	0.00903			EEF1A1,EIF4A1,TNRC6B	3
Cancer,Organismal Injury and Abnormalities,Respiratory Disease	Pulmonary metastasis	0.00936		-0.2	ANGPTL4,ARID2,GRK6,mir-26 (includes others),SOD2	5
DNA Replication, Recombination, and Repair	Synthesis of genomic DNA	0.00948			PINK1,SHC1	2
Hematological System Development and Function,Hematopoiesis,Tissue Development	Accumulation of hematopoietic progenitor cells	0.00948			CKS1B,SHC1	2
Cellular Response to Therapeutics	Cisplatin sensitivity of melanoma cell lines	0.00978			KPNB1	1
Cancer,Endocrine System Disorders,Gastrointestinal Disease,Organismal Injury and Abnormalities	Delay in initiation of neoplasia of pancreatic intraepithelial neoplasm	0.00978			AGER	1
Connective Tissue Development and Function,Embryonic Development,Organismal Development,Skeletal and Muscular System Development and Function,Tissue Development	Height of zone of hypertrophy	0.00978			IGFALS	1
Hematological System Development and Function,Hematopoiesis,Tissue Development	Accumulation of LSK cells	0.00978			CKS1B	1
Ophthalmic Disease,Organismal Injury and Abnormalities	Degeneration of ommatidium	0.00978			PINK1	1
Cell Death and Survival	Pyknosis of breast cancer cell lines	0.00978			CKS1B	1
Cell-To-Cell Signaling and Interaction	Sphere formation by glioma stem cells	0.00978			TGFBI	1
Hematological System Development and Function,Hematopoiesis,Humoral Immune Response,Immune Cell Trafficking,Inflammatory Response,Tissue Development	Accumulation of pro-B lymphocytes	0.00978			SHC1	1
Cardiovascular Disease,Hematological Disease,Organismal Injury and Abnormalities	Hypoplastic anemia	0.00978			EPOR	1
Cellular Assembly and Organization	Bundling of actin	0.00978			RAB3A	1
Cardiovascular Disease,Hematological Disease,Organismal Injury and Abnormalities	Neonatal anemia	0.00978			EPOR	1
Cellular Development,Cellular Growth and Proliferation,Connective Tissue Development and Function,Embryonic Development,Hematological System Development and Function,Hematopoiesis,Organismal Development,Tissue Development	Erythropoiesis of embryonic stem cells	0.00978			GFI1B	1
Cellular Assembly and Organization	Docking of BDNF vesicle	0.00978			RAB3A	1
Cardiovascular Disease,Organismal Injury and Abnormalities	Spontaneous ventricular tachycardia	0.00978			JUP	1
Cell Cycle	Arrest in G1 phase of distal lung epithelial cells	0.00978			mir-548 (includes others)	1
Cancer,Gastrointestinal Disease,Organismal Injury and Abnormalities	High-grade gastric dysplasia	0.00978			SHC1	1
Cardiovascular Disease,Organismal Injury and Abnormalities	Congestion of vasculature in heart	0.00978			SHC1	1
Cellular Development,Cellular Growth and Proliferation,Hematological System Development and Function	Erythropoiesis of leukemia cell lines	0.00978			GFI1B	1
Cardiovascular System Development and Function,Organ Development	Function of right ventricle	0.00978			JUP	1
Endocrine System Disorders,Gastrointestinal Disease,Hepatic System Disease,Metabolic Disease,Organismal Injury and Abnormalities	Insulin resistance of hepatocytes	0.00978			SOD2	1
Cell Death and Survival,Organismal Injury and Abnormalities	Apoptosis of cortical astrocytes	0.00978			BCL2L12	1
Cardiovascular Disease,Dermatological Diseases and Conditions,Hereditary Disorder,Neurological Disease,Organismal Injury and Abnormalities,Skeletal and Muscular Disorders	Naxos disease	0.00978			JUP	1
Cell Cycle	Delay in G1 phase of lymphoma cell lines	0.00978			SOD2	1
Cellular Assembly and Organization	Trafficking of synaptic vesicles	0.00978			RAB3A	1
Cell Death and Survival,Organismal Injury and Abnormalities	Apoptosis of nasopharyngeal epithelial cells	0.00978			PINK1	1
Cardiovascular Disease,Hematological Disease,Organismal Injury and Abnormalities	Moderate anemia	0.00978			EPOR	1
Cellular Development,Cellular Growth and Proliferation,Organ Development,Respiratory System Development and Function,Tissue Development	Growth of distal lung epithelial cells	0.00978			mir-548 (includes others)	1
DNA Replication, Recombination, and Repair	Rearrangement of mitochondrial DNA	0.00978			SOD2	1
Cell Death and Survival,Organismal Injury and Abnormalities	Apoptosis of bone marrow-derived endothelial progenitor cells	0.00978			AGER	1
Connective Tissue Disorders,Developmental Disorder,Gastrointestinal Disease,Hereditary Disorder,Neurological Disease,Organismal Injury and Abnormalities,Skeletal and Muscular Disorders	Microcephaly, mental retardation, and distinctive facies with cardiac and genitourinary malformations	0.00978			THOC6	1
Cell Death and Survival	Repopulation of spleen	0.00978			EPOR	1
Cardiovascular Disease,Hematological Disease,Neurological Disease,Organismal Injury and Abnormalities,Psychological Disorders,Respiratory Disease	Hypoxic-ischemic encephalopathy	0.00978			EPOR	1
Cell Cycle	Abnormal initiation of cell cycle progression of epithelial cells	0.00978			RAB11B	1
Cell-To-Cell Signaling and Interaction,Nervous System Development and Function	Long-term potentiation of medium spiny neurons	0.00978			PINK1	1
Connective Tissue Development and Function,Embryonic Development,Organismal Development,Skeletal and Muscular System Development and Function,Tissue Development	Height of zone of proliferation	0.00978			IGFALS	1
Cellular Development,Renal and Urological System Development and Function,Tissue Development	Transdifferentiation of renal tubular epithelial cells	0.00978			AGER	1
Neurological Disease,Organismal Injury and Abnormalities	Abnormal morphology of motor nucleus of trigeminal nerve	0.00978			SOD2	1
Cellular Assembly and Organization	Generation of microtubules	0.00978			KIF17	1
Cell Cycle,Embryonic Development	Exit from cell cycle progression of embryonic cell lines	0.00978			PINK1	1
Developmental Disorder,Hereditary Disorder,Lipid Metabolism,Metabolic Disease,Organismal Injury and Abnormalities,Skeletal and Muscular Disorders,Small Molecule Biochemistry	Autosomal recessive myopathy with abnormal lipid metabolism	0.00978			FLAD1	1
Cancer,Organismal Injury and Abnormalities	Transformation of tubular cells	0.00978			AGER	1
Cellular Function and Maintenance,Cellular Growth and Proliferation,Hematological System Development and Function,Hematopoiesis	Production of erythroid cells	0.00978			EPOR	1
Cardiovascular Disease,Hematological Disease,Organismal Injury and Abnormalities	Zidovudine induced anemia	0.00978			EPOR	1
Cell Cycle,Connective Tissue Development and Function	Exit from cell cycle progression of fibroblast cell lines	0.00978			PINK1	1
Cardiovascular Disease,Organismal Injury and Abnormalities	Abnormal morphology of interventricular sulcus	0.00978			EPOR	1
Cardiovascular System Development and Function,Organismal Development,Tissue Development,Tissue Morphology	Vasodilation of endothelial tissue	0.00978			SHC1	1
Cardiovascular System Development and Function,Organ Development,Skeletal and Muscular System Development and Function,Tissue Development	Growth of cardiac muscle tissue	0.00978			HEG1	1
Cellular Development,Skeletal and Muscular System Development and Function	Delay in initiation of differentiation of muscle cell lines	0.00978			mir-26 (includes others)	1
Cell Cycle	Senescence of myeloma cell lines	0.00978			CKS1B	1
Cellular Movement	Chemotaxis of B lymphoblastoid cell lines	0.00978			TRIP10	1
Neurological Disease,Organismal Injury and Abnormalities	Decreased nerve conduction velocity of motor nerve	0.00978			AGER	1
Cell Cycle	Arrest in G2 phase of erythroid progenitor cells	0.00978			E2F4	1
Organismal Injury and Abnormalities	Abnormal morphology of broad head	0.00978			E2F4	1
Free Radical Scavenging	Conversion of superoxide	0.00978			SOD2	1
Drug Metabolism,Nucleic Acid Metabolism,Small Molecule Biochemistry	Inactivation of cytarabine	0.00978			NT5C2	1
Cell Cycle,DNA Replication, Recombination, and Repair	S phase checkpoint control of kidney cell lines	0.00978			CKS1B	1
Cellular Function and Maintenance	Macropinocytosis by carcinoma cell lines	0.00978			EHD2	1
Cell Cycle,DNA Replication, Recombination, and Repair	S phase checkpoint control of epithelial cell lines	0.00978			CKS1B	1
Cellular Assembly and Organization,Nervous System Development and Function,Tissue Morphology	Quantity of senile plaques	0.00978			AGER	1
Cell Cycle	Arrest in interphase	0.0098			CIRBP,CKS1B,E2F4,EPOR,GFI1B,KPNB1,MCM2,mir-26 (includes others),mir-548 (includes others),NOP53	10
Cancer,Organismal Injury and Abnormalities	Breast or colorectal cancer	0.00992			ACAP3,AGER,AGPAT1,ANGPTL4,ARID2,ARL2,ARL6IP4,B4GALT5,CD68,CENPA,CIRBP,CKS1B,CLPP,COL16A1,CTDSP1,DCAF15,DCAF7,E2F4,EEF1A1,EIF4A1,ELMO3,EWSR1,EXOC3L1,F12,FLAD1,FZD1,GATAD2A,GRK6,GTF2F1,HCFC1R1,HEG1,HNRNPA1,HSPB6,IGFALS,JUP,KCNH6,KIF17,KPNB1,LENG1,LRCH4,LSM4,MCM2,mir-26 (includes others),mir-548 (includes others),MIR3679,MPV17L2,MRPS34,PIGQ,PINK1,PRADC1,PRMT1,RAB3A,RAB40C,RNF5,SENP3,SHC1,SLC38A10,SM…	67
Cellular Development,Cellular Growth and Proliferation,Hematological System Development and Function,Hematopoiesis,Tissue Development	Development of erythroid cells	0.0101			E2F4,EPOR	2
Cancer,Organismal Injury and Abnormalities,Respiratory Disease	Stage I metastatic non-small cell lung carcinoma	0.0107			EEF1A1,EIF4A1	2
Free Radical Scavenging,Small Molecule Biochemistry	Production of hydrogen peroxide	0.0108			AGER,SHC1,SOD2	3
Cancer,Neurological Disease,Organismal Injury and Abnormalities	Glioma	0.0109			ACAP3,ARID2,B4GALT5,BCL2L12,CIRBP,CLDN9,COL16A1,DCAF15,DCAF7,EEF1A1,EHD2,ELMO3,EMID1,EPOR,EWSR1,EXOC3L1,F12,FLAD1,FZD1,GATAD2A,GRK6,HCFC1R1,HEG1,HNRNPA1,JUP,KCNH6,KIF17,KLF9,KPNB1,LIN37,LRCH4,MCM2,mir-26 (includes others),mir-548 (includes others),MRPS34,MSANTD4,NOP53,NT5C2,NUBP2,PAIP2B,PIGQ,PINK1,PITPNM2,POLR2G,PPP1R3F,PRADC1,PROSER3,PTGFRN,RAB3A,RAB40C,SENP3,SHC1,SLC35F6,SLC38A10,SMYD5,TEPSIN,T…	66
Cell Death and Survival,Organismal Injury and Abnormalities	Apoptosis of tumor cell lines	0.011		-1.084	AGER,ANGPTL4,ARID2,BCL2L12,CIRBP,CKS1B,CLPP,EEF1A1,EIF4A1,EPOR,EWSR1,GFI1B,HNRNPA1,JUP,KLF9,KPNB1,mir-26 (includes others),PINK1,PRMT1,RNF5,SHC1,SOD2	22
Cell Death and Survival,Organismal Injury and Abnormalities,Skeletal and Muscular Disorders	Apoptosis of muscle cell lines	0.0111			AGER,PRMT1,SOD2	3
Cancer,Organismal Injury and Abnormalities	Growth of carcinoma	0.0112		0	ARID2,CENPA,EHD2,GRK6,mir-26 (includes others)	5
Cellular Response to Therapeutics	Sensitivity of lung cancer cell lines	0.0113	Decreased	-2	EEF1A1,GPR108,HNRNPA1,TRIP10	4
DNA Replication, Recombination, and Repair	Elongation of DNA	0.0114			GTF2F1,HNRNPA1	2
Dermatological Diseases and Conditions,Organismal Injury and Abnormalities	Ulceration of skin	0.0115			COL16A1,E2F4,JUP	3
Cardiovascular Disease,Organismal Injury and Abnormalities	Volume of infarct	0.0118			AGER,F12,PSPN	3
Cellular Development,Cellular Growth and Proliferation,Embryonic Development	Generation of embryonic cell lines	0.0118			ARL2,SHC1,SOD2	3
Cardiovascular Disease,Neurological Disease,Organismal Injury and Abnormalities,Skeletal and Muscular Disorders	Ventricular dysfunction	0.012			ANGPTL4,CD68,EPOR,IGFALS,JUP,PBX2,RPL17,SOD2	8
Cancer,Gastrointestinal Disease,Hepatic System Disease,Organismal Injury and Abnormalities	Growth of hepatocellular carcinoma	0.0121			CENPA,EHD2	2
Cancer,Neurological Disease,Organismal Injury and Abnormalities	Pilocytic astrocytoma	0.0121			HNRNPA1,mir-26 (includes others)	2
Cancer,Gastrointestinal Disease,Organismal Injury and Abnormalities	Colon carcinoma	0.0126			ACAP3,ANGPTL4,ARID2,ARL2,ARL6IP4,CIRBP,CLPP,CTDSP1,DCAF15,DCAF7,EEF1A1,EIF4A1,ELMO3,EXOC3L1,F12,FLAD1,FZD1,GATAD2A,GRK6,HCFC1R1,HSPB6,JUP,KIF17,KPNB1,LENG1,LRCH4,LSM4,MCM2,MPV17L2,MRPS34,PIGQ,PINK1,PRADC1,RAB40C,RNF5,SENP3,SHC1,SLC38A10,SMYD5,SNX15,SPSB3,TEPSIN,TGFBI,TNRC6B,ZSCAN20	45
Cell Morphology	Abnormal morphology of erythroid precursor cells	0.0128			E2F4,EPOR	2
Cell Morphology	Shape change of epithelial cell lines	0.0128			SOD2,TGFBI	2
Cancer,Organismal Injury and Abnormalities	Tumorigenesis of hepatoma cell lines	0.0128			CKS1B,HNRNPA1	2
Cellular Function and Maintenance	Oxidative phosphorylation of tumor cell lines	0.0128			CLPP,PRMT1	2
Developmental Disorder,Organismal Injury and Abnormalities	Abnormal morphology of atrioventricular canal cushion	0.0128			JUP,SHC1	2
Cellular Development,Cellular Growth and Proliferation	Cell proliferation of breast cancer cell lines	0.0128		-0.366	ARL2,CKS1B,EEF1A1,EIF4A1,mir-26 (includes others),mir-548 (includes others),PINK1,PRMT1,RNF5,SHC1,SOD2	11
Organismal Injury and Abnormalities	Oxidative stress	0.0132			PINK1,SHC1,SOD2	3
Cellular Function and Maintenance,Protein Synthesis	Metabolism of protein	0.0136		1.395	ARID2,B4GALT5,CIRBP,CLPP,EEF1A1,EIF4A1,F12,NOP53,PAIP2B,PIGQ,PINK1,PRMT1,RNF5,SENP3,SOD2,TNRC6B	16
Cell-To-Cell Signaling and Interaction	Synaptic depression	0.0139		0.686	AGER,KIF17,PINK1,RAB3A	4
Neurological Disease,Organismal Injury and Abnormalities	Brain lesion	0.0142			ACAP3,AGER,ARID2,BCL2L12,CIRBP,CLDN9,COL16A1,DCAF15,DCAF7,EEF1A1,EHD2,ELMO3,EMID1,EPOR,EWSR1,EXOC3L1,F12,FLAD1,FZD1,GATAD2A,GRK6,HCFC1R1,HEG1,HNRNPA1,JUP,KCNH6,KIF17,KLF9,KPNB1,LIN37,LRCH4,MCM2,MRPS34,MSANTD4,NOP53,NT5C2,NUBP2,PAIP2B,PIGQ,PITPNM2,POLR2G,PPP1R3F,PRADC1,PROSER3,PSPN,PTGFRN,RAB3A,RAB40C,SENP3,SHC1,SLC35F6,SLC38A10,SMYD5,TEPSIN,TGFBI,THOC6,TMC4,TMEM150B,TNRC6B,TRIM45,TRIP10,VWA5A,ZNF…	64
Cardiovascular Disease,Developmental Disorder,Organismal Injury and Abnormalities	Hypoplasia of trabeculae carne	0.0142			JUP,SHC1	2
Gastrointestinal Disease,Organismal Injury and Abnormalities	Abnormal morphology of intestinal mucosa	0.0142			ANGPTL4,E2F4	2
Cellular Development,Cellular Growth and Proliferation	Colony formation of melanoma cell lines	0.0142			KPNB1,SOD2	2
Cancer,Neurological Disease,Organismal Injury and Abnormalities	Central nervous system solid tumor	0.0142			ACAP3,AP3S1,ARID2,B4GALT5,BCL2L12,CIRBP,CLDN9,COL16A1,DCAF15,DCAF7,EEF1A1,EHD2,ELMO3,EMID1,EPOR,EWSR1,EXOC3L1,F12,FLAD1,FZD1,GATAD2A,GRK6,HCFC1R1,HEG1,HNRNPA1,JUP,KCNH6,KIF17,KLF9,KPNB1,LIN37,LRCH4,MCM2,mir-26 (includes others),mir-548 (includes others),MRPS34,MSANTD4,NOP53,NT5C2,NUBP2,PAIP2B,PIGQ,PINK1,PITPNM2,POLR2G,PPP1R3F,PRADC1,PROSER3,PTGFRN,RAB3A,RAB40C,SENP3,SHC1,SLC35F6,SLC38A10,SMYD5,TE…	67
Cancer,Gastrointestinal Disease,Organismal Injury and Abnormalities	Colorectal carcinoma	0.0142			ACAP3,AGPAT1,ANGPTL4,ARID2,ARL2,ARL6IP4,B4GALT5,CIRBP,CLPP,CTDSP1,DCAF15,DCAF7,EEF1A1,EIF4A1,ELMO3,EXOC3L1,F12,FLAD1,FZD1,GATAD2A,GRK6,GTF2F1,HCFC1R1,HSPB6,JUP,KIF17,KPNB1,LENG1,LRCH4,LSM4,MCM2,MPV17L2,MRPS34,PIGQ,PINK1,PRADC1,RAB40C,RNF5,SENP3,SHC1,SLC38A10,SMYD5,SNX15,SPSB3,TEPSIN,TGFBI,TNRC6B,ZSCAN20	48
Cardiovascular Disease,Organismal Injury and Abnormalities	Right ventricular abnormality	0.0146			JUP,mir-26 (includes others),PBX2,SOD2	4
Neurological Disease,Organismal Injury and Abnormalities	Gliosis of frontal cortex	0.0146			SOD2	1
Cell Cycle	Arrest in G2/M phase of lung cell lines	0.0146			E2F4	1
Cancer,Cardiovascular Disease,Hematological Disease,Organismal Injury and Abnormalities	Cancer anemia	0.0146			EPOR	1
Cell Cycle,Hematological System Development and Function,Humoral Immune Response	Delay in cell division of memory B cells	0.0146			KLF9	1
Cellular Compromise	Injury of acinar gland cells	0.0146			AGER	1
Organismal Injury and Abnormalities,Renal and Urological Disease	Mesangial sclerosis	0.0146			AGER	1
Cell-To-Cell Signaling and Interaction,Nervous System Development and Function	Long-term potentiation of amygdala	0.0146			RAB3A	1
Cardiovascular Disease,Hematological Disease,Organismal Injury and Abnormalities	Persistent anemia	0.0146			EPOR	1
Cellular Movement	Migration of B lymphoblastoid cell lines	0.0146			TRIP10	1
Cardiovascular Disease,Developmental Disorder,Organismal Injury and Abnormalities	Ectopia of heart ventricle	0.0146			JUP	1
Cancer,Cell Death and Survival,Organismal Injury and Abnormalities,Tumor Morphology	Apoptosis of T cell lymphoma cells	0.0146			GFI1B	1
Cell-To-Cell Signaling and Interaction,Inflammatory Response	Response of bone marrow-derived mast cells	0.0146			SHC1	1
Hair and Skin Development and Function,Organ Morphology	Length of hair	0.0146			JUP	1
Cell-To-Cell Signaling and Interaction,Nervous System Development and Function	Long term synaptic depression of medium spiny neurons	0.0146			PINK1	1
Nutritional Disease,Organismal Injury and Abnormalities	Manganese deficiency	0.0146			SOD2	1
RNA Post-Transcriptional Modification	Unwinding of mRNA	0.0146			EIF4A1	1
Cellular Response to Therapeutics	Sensitivity of erythroid precursor cells	0.0146			EPOR	1
Connective Tissue Disorders,Organismal Injury and Abnormalities,Respiratory Disease,Skeletal and Muscular Disorders	Abnormal morphology of turbinate bone	0.0146			E2F4	1
Behavior	Contextual learning	0.0146			KLF9	1
Cell Morphology,Cellular Movement,Visual System Development and Function	Cell spreading of eye cell lines	0.0146			TGFBI	1
Cell-To-Cell Signaling and Interaction,Nervous System Development and Function	Conductance velocity of motor nerve	0.0146			AGER	1
Cancer,Cellular Movement,Organismal Injury and Abnormalities	Invasion of astrocytes	0.0146			B4GALT5	1
Cancer,Cell Death and Survival,Organismal Injury and Abnormalities,Reproductive System Disease,Tumor Morphology	Necrosis of mammary tumor	0.0146			ARL2	1
DNA Replication, Recombination, and Repair,Molecular Transport,Nucleic Acid Metabolism,Small Molecule Biochemistry	Quantity of guanosine	0.0146			NT5C2	1
Connective Tissue Disorders,Developmental Disorder,Hereditary Disorder,Ophthalmic Disease,Organismal Injury and Abnormalities	Avellino corneal dystrophy	0.0146			TGFBI	1
Cellular Development,Cellular Growth and Proliferation	Proliferation of thymoma cell lines	0.0146			SOD2	1
DNA Replication, Recombination, and Repair,RNA Post-Transcriptional Modification	Annealing of hnRNA	0.0146			HNRNPA1	1
Hematological System Development and Function,Immune Cell Trafficking,Inflammatory Response,Tissue Development	Accumulation of bone marrow-derived MDSC	0.0146			GATAD2A	1
Cellular Compromise	Disruption of microvascular endothelial cells	0.0146			ANGPTL4	1
Cellular Movement	Cellular infiltration by astrocytes	0.0146			AGER	1
Cellular Development,Cellular Growth and Proliferation,Hematological System Development and Function,Hematopoiesis	Expansion of erythroblasts	0.0146			GFI1B	1
Cellular Development,Hematological System Development and Function,Humoral Immune Response	Transition of pre-pro-B lymphocytes	0.0146			SHC1	1
Cellular Development,Cellular Growth and Proliferation,Connective Tissue Development and Function,Embryonic Development,Hematological System Development and Function,Hematopoiesis,Organismal Development,Tissue Development	Erythropoiesis of yolk sac	0.0146			EPOR	1
Cellular Development,Cellular Growth and Proliferation	Outgrowth of ovarian cancer cell lines	0.0146			SOD2	1
Neurological Disease,Organismal Injury and Abnormalities	Abnormal morphology of glomerular layer of olfactory bulb	0.0146			PINK1	1
Cell-To-Cell Signaling and Interaction,Cellular Assembly and Organization,Cellular Function and Maintenance	Assembly of cell-cell adherens junctions	0.0146			JUP	1
Cellular Development,Cellular Growth and Proliferation,Nervous System Development and Function	Neurogenesis of carcinoma cell lines	0.0146			CTDSP1	1
Cell-To-Cell Signaling and Interaction,Nervous System Development and Function	Conductance velocity of sensory nerve	0.0146			AGER	1
Connective Tissue Development and Function,Embryonic Development,Organ Morphology,Organismal Development,Skeletal and Muscular System Development and Function,Tissue Development	Cross-sectional area of femur	0.0146			IGFALS	1
Cardiovascular Disease,Developmental Disorder,Organismal Injury and Abnormalities	Congenital malformation of aortic valve	0.0146			PBX2	1
Cell-To-Cell Signaling and Interaction,Cellular Assembly and Organization,Cellular Function and Maintenance	Formation of desmosomes	0.0146			JUP	1
Metabolic Disease,Organismal Injury and Abnormalities	Hypocapnia	0.0146			SOD2	1
Cellular Assembly and Organization	Bridging of nucleus	0.0146			CENPA	1
Cell-To-Cell Signaling and Interaction	Detachment of kidney cell lines	0.0146			SOD2	1
Organismal Development	Delay in aging	0.0146			SHC1	1
Hematological Disease,Organismal Injury and Abnormalities,Respiratory Disease	Hyperoxia	0.0146			SOD2	1
Cardiovascular Disease,Organismal Injury and Abnormalities	Thoracic aortic dissection	0.0146			EPOR	1
Connective Tissue Disorders,Gastrointestinal Disease,Hepatic System Disease,Lipid Metabolism,Metabolic Disease,Organismal Injury and Abnormalities,Small Molecule Biochemistry	Adiposis of liver	0.0146			SOD2	1
Cellular Assembly and Organization	Interconnectivity of mitochondria	0.0146			PINK1	1
Cellular Development,Cellular Growth and Proliferation,Nervous System Development and Function	Neurogenesis of germ cell tumor cell lines	0.0146			CTDSP1	1
Connective Tissue Disorders,Hematological Disease,Hereditary Disorder,Organismal Injury and Abnormalities	Storage pool deficiency	0.0146			GFI1B	1
Cell-To-Cell Signaling and Interaction,Nervous System Development and Function	Long-term potentiation of entorhinal area	0.0146			AGER	1
Free Radical Scavenging	Reduction of superoxide	0.0146			SOD2	1
Cellular Movement	Cell movement of breast cancer cell lines	0.0147		-0.661	AGER,CTDSP1,EPOR,GRK6,JUP,mir-26 (includes others),mir-548 (includes others),SHC1,TRIP10	9
Cancer,Organismal Injury and Abnormalities	Incidence of tumor	0.0149		-1.853	ACAP3,AGER,AGPAT1,ANGPTL4,AP3S1,ARID2,ARL2,ARL6IP4,ATP5PD,B4GALT5,BPGM,CD68,CENPA,CIRBP,CKS1B,CLDN6,CLDN9,CLPP,COL16A1,CTDSP1,DCAF15,DCAF7,E2F4,EEF1A1,EHD2,EIF4A1,ELMO3,EMID1,EWSR1,EXOC3L1,F12,FLAD1,FZD1,GATAD2A,GFI1B,GPR108,GRK6,GTF2F1,HCFC1R1,HEG1,HNRNPA1,HSPB6,INTS11,JUP,KIF17,KLF9,KPNB1,LENG1,LRCH4,LSM4,MCM2,mir-26 (includes others),MPV17L2,MRPS34,MXRA7,NOP53,NT5C2,PBX2,PIGQ,PINK1,PRADC1,PRMT…	83
Cell Cycle	Cell cycle progression	0.0149		1.06	ARID2,ARL2,CENPA,CIRBP,CKS1B,E2F4,EEF1A1,EPOR,EWSR1,KPNB1,mir-26 (includes others),NOP53,PINK1,PRMT1,RAB11B,SHC1	16
Nucleic Acid Metabolism,Small Molecule Biochemistry	Metabolism of nucleoside 5'-phosphate	0.0149			BPGM,NT5C2	2
Cellular Function and Maintenance	Hyperpolarization of membrane	0.0149			PINK1,SOD2	2
Cell Cycle	Delay in initiation of G1 phase	0.0149			mir-26 (includes others),SOD2	2
Cancer,Organismal Injury and Abnormalities	Development of malignant tumor	0.0151		-1.091	ACAP3,AGER,AGPAT1,ANGPTL4,AP3S1,ARID2,ARL2,ARL6IP4,ATP5PD,B4GALT5,BPGM,CD68,CIRBP,CKS1B,CLDN6,CLPP,COL16A1,CTDSP1,DCAF15,DCAF7,E2F4,EEF1A1,EHD2,EIF4A1,ELMO3,EMID1,EWSR1,EXOC3L1,F12,FLAD1,FZD1,GATAD2A,GFI1B,GPR108,GRK6,GTF2F1,HCFC1R1,HEG1,HNRNPA1,HSPB6,INTS11,JUP,KIF17,KPNB1,LENG1,LRCH4,LSM4,MCM2,mir-26 (includes others),MPV17L2,MRPS34,MXRA7,NOP53,NT5C2,PBX2,PIGQ,PINK1,PRADC1,PRMT1,PROSER3,PTGFRN,…	80
Cancer,Neurological Disease,Organismal Injury and Abnormalities	Central nervous system cancer	0.0152			ACAP3,AP3S1,ARID2,BCL2L12,CIRBP,CLDN9,COL16A1,DCAF15,DCAF7,EEF1A1,EHD2,ELMO3,EMID1,EPOR,EWSR1,EXOC3L1,F12,FLAD1,FZD1,GATAD2A,GRK6,HCFC1R1,HEG1,HNRNPA1,JUP,KCNH6,KIF17,KLF9,KPNB1,LIN37,LRCH4,MCM2,mir-26 (includes others),mir-548 (includes others),MRPS34,MSANTD4,NOP53,NT5C2,NUBP2,PAIP2B,PIGQ,PINK1,PITPNM2,POLR2G,PPP1R3F,PRADC1,PROSER3,PTGFRN,RAB3A,RAB40C,SENP3,SLC35F6,SLC38A10,SMYD5,TEPSIN,TGFBI,TH…	65
Cell Cycle	Replicative senescence of cells	0.0154			BCL2L12,CIRBP,CKS1B	3
Cancer,Neurological Disease,Organismal Injury and Abnormalities	Glioma cancer	0.0154			ACAP3,ARID2,BCL2L12,CIRBP,CLDN9,COL16A1,DCAF15,DCAF7,EEF1A1,EHD2,ELMO3,EMID1,EPOR,EWSR1,EXOC3L1,F12,FLAD1,FZD1,GATAD2A,GRK6,HCFC1R1,HEG1,HNRNPA1,JUP,KCNH6,KIF17,KLF9,KPNB1,LIN37,LRCH4,MCM2,mir-26 (includes others),mir-548 (includes others),MRPS34,MSANTD4,NOP53,NT5C2,NUBP2,PAIP2B,PIGQ,PINK1,PITPNM2,POLR2G,PPP1R3F,PRADC1,PROSER3,PTGFRN,RAB3A,RAB40C,SENP3,SLC35F6,SLC38A10,SMYD5,TEPSIN,TGFBI,THOC6,TM…	64
Cellular Assembly and Organization	Quantity of amyloid fibrils	0.0157			AGER,SOD2	2
Cell Death and Survival,Organismal Injury and Abnormalities,Skeletal and Muscular Disorders	Cell death of muscle cells	0.0163		0.19	AGER,CIRBP,EEF1A1,HSPB6,PRMT1,SHC1,SOD2	7
Cellular Assembly and Organization,Cellular Compromise	Disruption of filaments	0.0165			ARL2,SHC1	2
Cell-To-Cell Signaling and Interaction	Clustering of cells	0.0165			JUP,SHC1	2
Cardiovascular Disease,Organismal Injury and Abnormalities	Right ventricular hypertrophy	0.0165			mir-26 (includes others),PBX2	2
Cardiovascular Disease,Organismal Injury and Abnormalities,Reproductive System Disease	Late-onset preeclampsia	0.0165			AGER,mir-26 (includes others)	2
Cell Death and Survival,Organismal Injury and Abnormalities	Apoptosis of hematopoietic cells	0.0169		-1.091	CKS1B,E2F4,EPOR,GFI1B,SHC1	5
Cardiovascular Disease,Organismal Injury and Abnormalities	Abnormal morphology of ventricular wall	0.017			EPOR,JUP,SOD2	3
Cancer,Organismal Injury and Abnormalities	Tumorigenesis of epithelial neoplasm	0.0172			ACAP3,AGER,AGPAT1,ANGPTL4,AP3S1,ARID2,ARL2,ARL6IP4,ATP5PD,B4GALT5,BPGM,CD68,CIRBP,CKS1B,CLDN6,CLPP,COL16A1,CTDSP1,DCAF15,DCAF7,E2F4,EEF1A1,EHD2,EIF4A1,ELMO3,EMID1,EWSR1,EXOC3L1,F12,FLAD1,FZD1,GATAD2A,GFI1B,GPR108,GRK6,GTF2F1,HCFC1R1,HEG1,HNRNPA1,HSPB6,INTS11,JUP,KIF17,KPNB1,LENG1,LRCH4,LSM4,MCM2,mir-26 (includes others),MPV17L2,MRPS34,MXRA7,NOP53,NT5C2,PBX2,PIGQ,PINK1,PRADC1,PRMT1,PROSER3,PTGFRN,…	80
Cell Cycle,Cellular Development,Connective Tissue Development and Function	Replicative senescence of fibroblast cell lines	0.0173			BCL2L12,CIRBP	2
Cell-To-Cell Signaling and Interaction,Drug Metabolism,Molecular Transport,Small Molecule Biochemistry	Secretion of dopamine	0.0173			PINK1,RAB3A	2
Cellular Function and Maintenance	Metabolism of macromolecule	0.0174		1.195	ARID2,B4GALT5,CIRBP,CLPP,EEF1A1,EIF4A1,F12,HNRNPA1,MCM2,mir-26 (includes others),NOP53,PAIP2B,PIGQ,PINK1,PRMT1,RNF5,SENP3,SOD2,TNRC6B	19
Cancer,Organismal Injury and Abnormalities	Development of carcinoma	0.0174			ACAP3,AGER,AGPAT1,ANGPTL4,AP3S1,ARID2,ARL2,ARL6IP4,ATP5PD,B4GALT5,BPGM,CD68,CIRBP,CKS1B,CLDN6,CLPP,COL16A1,CTDSP1,DCAF15,DCAF7,E2F4,EEF1A1,EHD2,EIF4A1,ELMO3,EMID1,EWSR1,EXOC3L1,F12,FLAD1,FZD1,GATAD2A,GFI1B,GPR108,GRK6,GTF2F1,HCFC1R1,HEG1,HNRNPA1,HSPB6,INTS11,JUP,KIF17,KPNB1,LENG1,LRCH4,LSM4,MCM2,MPV17L2,MRPS34,MXRA7,NOP53,NT5C2,PBX2,PIGQ,PINK1,PRADC1,PRMT1,PROSER3,PTGFRN,RAB40C,RNF5,SENP3,SHC1,SL…	79
Dermatological Diseases and Conditions,Immunological Disease,Inflammatory Disease,Organismal Injury and Abnormalities	Lichen planus	0.0178			EEF1A1,EPOR,JUP	3
Gene Expression	Transcription of RNA	0.018		0.592	AGER,ARID2,BCL2L12,CKS1B,CTDSP1,E2F4,EWSR1,FZD1,GATAD2A,GFI1B,GTF2F1,HNRNPA1,INTS11,KLF9,LRCH4,NOP53,PBX2,POLR2G,SHC1,SOD2,ZMYM5,ZNF141	22
Cellular Function and Maintenance	Respiration of blood cells	0.0181			ANGPTL4,GFI1B	2
Tissue Morphology	Remodeling of artery	0.0181			mir-26 (includes others),SOD2	2
Tissue Development	Accumulation of lymphatic system cells	0.0181			GATAD2A,SHC1	2
Organismal Injury and Abnormalities	Abnormal morphology of membrane tissue	0.0182			ANGPTL4,E2F4,EPOR,SHC1	4
Cancer,Organismal Injury and Abnormalities	Growth of malignant tumor	0.0183		-0.351	ARID2,CENPA,EEF1A1,EHD2,GFI1B,GRK6,mir-26 (includes others),NOP53,TGFBI	9
Cardiovascular Disease,Organismal Injury and Abnormalities	Abnormal morphology of heart ventricle	0.0188			EPOR,JUP,mir-26 (includes others),PBX2,SHC1,SOD2	6
Free Radical Scavenging,Molecular Transport	Quantity of hydrogen peroxide	0.0189			SHC1,SOD2	2
Cell Morphology,Cellular Assembly and Organization,Cellular Function and Maintenance	Reorganization of actin filaments	0.0189			JUP,PRMT1	2
Gene Expression	Elongation of mRNA	0.0189			EEF1A1,GTF2F1	2
Cellular Development	Differentiation of leukemia cell lines	0.0191			EPOR,GFI1B,PRMT1,SHC1	4
Nucleic Acid Metabolism,Small Molecule Biochemistry	Synthesis of purine nucleotide	0.0194			AGER,FLAD1,NT5C2,PINK1,SOD2	5
Developmental Disorder,Hereditary Disorder,Lipid Metabolism,Metabolic Disease,Organismal Injury and Abnormalities,Renal and Urological Disease,Small Molecule Biochemistry	Glutaric aciduria type 2	0.0195			FLAD1	1
Cell Cycle,DNA Replication, Recombination, and Repair,Embryonic Development	S phase checkpoint control of embryonic cell lines	0.0195			CKS1B	1
Cell Morphology	Lack of erythroid precursor cells	0.0195			EPOR	1
Cancer,Organismal Injury and Abnormalities,Reproductive System Disease	Low grade prostate cancer	0.0195			AGER	1
DNA Replication, Recombination, and Repair	Aberration of centromeres	0.0195			CENPA	1
Cellular Development,Cellular Growth and Proliferation	Cell proliferation of leukemia cell lines	0.0195			GFI1B	1
Cancer,Organismal Injury and Abnormalities	Transformation of myofibroblasts	0.0195			AGER	1
Cellular Assembly and Organization,Nervous System Development and Function,Tissue Morphology	Density of presynaptic terminals	0.0195			AGER	1
Molecular Transport,Protein Trafficking	Import of green fluorescent protein	0.0195			KPNB1	1
Cellular Assembly and Organization,Cellular Function and Maintenance,Cellular Movement,Nervous System Development and Function	Arrest in axonal transport of mitochondria	0.0195			PINK1	1
Cell-To-Cell Signaling and Interaction	Detachment of epithelial cell lines	0.0195			SOD2	1
Hematological Disease,Organismal Injury and Abnormalities	Abnormal blood gas saturation	0.0195			SOD2	1
Cell Cycle,Nervous System Development and Function	Entry into cell cycle progression of cortical neurons	0.0195			mir-26 (includes others)	1
Auditory and Vestibular System Development and Function,Embryonic Development,Organ Development,Organismal Development,Tissue Development	Formation of utricular crista	0.0195			PINK1	1
Metabolic Disease,Organismal Injury and Abnormalities	Amyloidosis of vasculature	0.0195			SOD2	1
Gastrointestinal Disease,Hepatic System Disease,Organismal Injury and Abnormalities	Lipopolysaccharide hepatocellular cholestasis	0.0195			CD68	1
Cell-To-Cell Signaling and Interaction,Embryonic Development	Detachment of embryonic cell lines	0.0195			SOD2	1
Cellular Assembly and Organization	Formation of autolysosomes	0.0195			mir-26 (includes others)	1
Neurological Disease,Organismal Injury and Abnormalities	Abnormal morphology of mesencephalic nucleus	0.0195			SOD2	1
Organ Morphology,Organismal Functions,Organismal Injury and Abnormalities,Tissue Morphology	Wound closure of skin	0.0195			SOD2	1
Cell-To-Cell Signaling and Interaction,Embryonic Development	Activation of mesenchymal stem cells	0.0195			PRMT1	1
Organismal Injury and Abnormalities,Skeletal and Muscular Disorders	Calcification of tendon	0.0195			ANGPTL4	1
Cell-To-Cell Signaling and Interaction,Cellular Assembly and Organization	Quantity of desmosomes	0.0195			JUP	1
Nucleic Acid Metabolism,Small Molecule Biochemistry	Molar ratio of ADP	0.0195			SOD2	1
Connective Tissue Development and Function,Embryonic Development,Organ Development,Organismal Development,Skeletal and Muscular System Development and Function,Tissue Development	Formation of axis	0.0195			FZD1	1
Infectious Diseases,Organismal Injury and Abnormalities	Acute infection by virus	0.0195			AGER	1
Nucleic Acid Metabolism,Small Molecule Biochemistry	Biosynthesis of adenine-riboflavin dinucleotide	0.0195			FLAD1	1
Cell Morphology	Lack of red blood cells	0.0195			GFI1B	1
Cell Morphology,Cellular Assembly and Organization	Polarization of cytoskeleton	0.0195			SOD2	1
Cell Morphology,Cellular Function and Maintenance	Autophagy of bone marrow cell lines	0.0195			AGER	1
Cell Death and Survival,Cellular Function and Maintenance,Connective Tissue Development and Function	Colony survival of fibroblasts	0.0195			E2F4	1
Cell Cycle,Embryonic Development	Arrest in G1 phase of embryonic stem cells	0.0195			NOP53	1
Cancer,Organismal Injury and Abnormalities,Respiratory Disease,Tumor Morphology	Progression of lung adenocarcinoma	0.0195			SOD2	1
Cell Cycle,Embryonic Development	Delay in cell cycle progression of embryonic cell lines	0.0195			PRMT1	1
Cellular Response to Therapeutics	Sensitivity of kidney cell lines	0.0195			EWSR1	1
Auditory Disease,Developmental Disorder,Endocrine System Disorders,Hereditary Disorder,Neurological Disease,Organismal Injury and Abnormalities,Reproductive System Disease	Perrault syndrome type 1	0.0195			CLPP	1
Developmental Disorder,Endocrine System Disorders,Hereditary Disorder,Metabolic Disease,Neurological Disease,Organismal Injury and Abnormalities,Psychological Disorders	Childhood adrenoleukodystrophy	0.0195			SOD2	1
Lipid Metabolism,Molecular Transport,Small Molecule Biochemistry	Uptake of lauric acid	0.0195			EHD2	1
Hereditary Disorder,Neurological Disease,Organismal Injury and Abnormalities	Spinocerebellar ataxia type 3	0.0195			KPNB1	1
Dermatological Diseases and Conditions,Organismal Injury and Abnormalities	Acantholysis	0.0195			JUP	1
Developmental Disorder,Gastrointestinal Disease,Organismal Injury and Abnormalities	Hypoplasia of tongue	0.0195			PBX2	1
Developmental Disorder,Hereditary Disorder,Ophthalmic Disease,Organismal Injury and Abnormalities	Corneal epithelial dystrophy	0.0195			TGFBI	1
Cancer,Organismal Injury and Abnormalities,Respiratory Disease	Poorly differentiated non-small cell lung carcinoma	0.0195			MCM2	1
Cellular Movement	Dissemination of Streptococcus pneumoniae	0.0195			AGER	1
Cell Morphology,Cellular Assembly and Organization,Cellular Function and Maintenance	Reorganization of cortical actin filaments	0.0195			PRMT1	1
Cellular Compromise	Injury of kidney cell lines	0.0195			SOD2	1
Cellular Function and Maintenance,Gene Expression,Protein Synthesis,RNA Trafficking	Recruitment of mRNA	0.0195			EIF4A1	1
Cardiovascular Disease,Inflammatory Disease,Organismal Injury and Abnormalities	Rheumatic valvular heart disease	0.0195			CD68	1
Cellular Function and Maintenance	Macropinocytosis by hepatoma cell lines	0.0195			EHD2	1
Cell Morphology	Mineralization of bone marrow cell lines	0.0195			AGER	1
Cellular Compromise	Calcification of smooth muscle cell lines	0.0195			AGER	1
Nervous System Development and Function	Touch sensation	0.0195			RAB3A	1
Hereditary Disorder,Neurological Disease,Organismal Injury and Abnormalities,Psychological Disorders,Skeletal and Muscular Disorders	Early onset Parkinson disease 6	0.0195			PINK1	1
Cellular Assembly and Organization,Cellular Function and Maintenance	Organization of cytoskeleton	0.0195		1.723	ACAP3,AGER,ANGPTL4,ARL2,B4GALT5,E2F4,EEF1A1,EHD2,EPOR,FZD1,JUP,KIF17,KLF9,KPNB1,mir-26 (includes others),PINK1,PRMT1,RAB3A,RNF5,SHC1,TRIP10	21
Cancer,Neurological Disease,Organismal Injury and Abnormalities	Brain glioma	0.0196			ACAP3,ARID2,BCL2L12,CIRBP,CLDN9,COL16A1,DCAF15,DCAF7,EEF1A1,EHD2,ELMO3,EMID1,EPOR,EWSR1,EXOC3L1,F12,FLAD1,FZD1,GATAD2A,GRK6,HCFC1R1,HEG1,HNRNPA1,JUP,KCNH6,KIF17,KLF9,KPNB1,LIN37,LRCH4,MCM2,MRPS34,MSANTD4,NOP53,NT5C2,NUBP2,PAIP2B,PIGQ,PITPNM2,POLR2G,PPP1R3F,PRADC1,PROSER3,PTGFRN,RAB3A,RAB40C,SENP3,SHC1,SLC35F6,SLC38A10,SMYD5,TEPSIN,TGFBI,THOC6,TMC4,TMEM150B,TNRC6B,TRIM45,TRIP10,VWA5A,ZNF141,ZSCAN20	62
Cancer,Cell Death and Survival,Organismal Injury and Abnormalities,Tumor Morphology	Necrosis of tumor	0.0197		0.647	ARL2,B4GALT5,EEF1A1,GFI1B,GRK6,KPNB1,MCM2,TGFBI	8
Cellular Movement	Migration of lung cancer cell lines	0.0198		-0.098	ANGPTL4,ARID2,CIRBP,JUP,KLF9,PRMT1	6
Cancer,Cell Death and Survival,Organismal Injury and Abnormalities,Tumor Morphology	Cell death of cancer cells	0.0198		0.2	B4GALT5,EEF1A1,GFI1B,GRK6,KPNB1,MCM2,TGFBI	7
Hereditary Disorder,Neurological Disease,Organismal Injury and Abnormalities,Skeletal and Muscular Disorders	Autosomal recessive neuromuscular disease	0.0199			MRPS34,NDUFAF8,PINK1	3
Cellular Development	Differentiation of tumor cell lines	0.0204	Increased	2.061	E2F4,EGFL8,EPOR,GFI1B,PRMT1,PSPN,SHC1	7
Cellular Assembly and Organization,Cellular Function and Maintenance	Function of mitochondria	0.0204			ARL2,PINK1,SOD2	3
Cancer,Connective Tissue Disorders,Ophthalmic Disease,Organismal Injury and Abnormalities,Skeletal and Muscular Disorders	Retinoblastoma	0.0206			EWSR1,NOP53	2
Cell Death and Survival	Apoptosis of progenitor cells	0.0209		-0.218	AGER,CKS1B,EPOR,GFI1B,SHC1	5
Nucleic Acid Metabolism,Small Molecule Biochemistry	Biosynthesis of ribonucleoside triphosphate	0.0213			AGER,NT5C2,PINK1,SOD2	4
Cell Cycle,Embryonic Development	Interphase of embryonic cell lines	0.0213			CKS1B,E2F4,MCM2	3
Cellular Movement	Migration of breast cancer cell lines	0.0214		-0.288	AGER,CTDSP1,EPOR,GRK6,mir-26 (includes others),mir-548 (includes others),SHC1,TRIP10	8
Cellular Development,Embryonic Development,Hair and Skin Development and Function,Organ Development,Organismal Development,Tissue Development	Differentiation of epidermis	0.0214			CLDN6,SOD2	2
Cancer,Gastrointestinal Disease,Organismal Injury and Abnormalities	Colorectal adenocarcinoma	0.0217			ACAP3,AGPAT1,ANGPTL4,ARID2,ARL2,ARL6IP4,B4GALT5,CLPP,CTDSP1,DCAF15,DCAF7,EEF1A1,EIF4A1,ELMO3,EXOC3L1,FLAD1,FZD1,GATAD2A,GRK6,GTF2F1,HCFC1R1,HSPB6,JUP,KIF17,KPNB1,LENG1,LRCH4,LSM4,MCM2,MPV17L2,MRPS34,PIGQ,PINK1,PRADC1,RAB40C,RNF5,SENP3,SHC1,SLC38A10,SMYD5,SNX15,SPSB3,TEPSIN,TGFBI,TNRC6B,ZSCAN20	46
Gene Expression	Initiation of expression of RNA	0.0218			GTF2F1,INTS11,PAIP2B	3
Cancer,Organismal Injury and Abnormalities	Sarcoma	0.0221			AGER,ANGPTL4,ARID2,CLDN6,CLPP,EWSR1,LIN37,mir-26 (includes others),PIGQ,PINK1,PROSER3,RNF5,TGFBI,ZSCAN20	14
Cellular Function and Maintenance,DNA Replication, Recombination, and Repair,Molecular Transport	Quantity of mitochondrial DNA	0.0223			CLPP,PINK1	2
Cell Morphology,Cellular Function and Maintenance	Mitochondrial membrane potential	0.0223			PINK1,SOD2	2
Organismal Injury and Abnormalities,Renal and Urological Disease	Glomerulopathy of mesangium	0.0223			AGER,GRK6	2
Cellular Development,Cellular Growth and Proliferation	Development of tumor cell lines	0.0233		0.616	CIRBP,CKS1B,CTDSP1,EIF4A1,FZD1,GFI1B,KPNB1,mir-26 (includes others),SOD2	9
Cancer,Gastrointestinal Disease,Organismal Injury and Abnormalities	Colon adenocarcinoma	0.0235			ACAP3,ANGPTL4,ARID2,ARL2,ARL6IP4,CLPP,CTDSP1,DCAF15,DCAF7,EEF1A1,EIF4A1,ELMO3,EXOC3L1,FLAD1,FZD1,GATAD2A,GRK6,HCFC1R1,HSPB6,JUP,KIF17,KPNB1,LENG1,LRCH4,LSM4,MCM2,MPV17L2,MRPS34,PIGQ,PINK1,PRADC1,RAB40C,RNF5,SENP3,SHC1,SLC38A10,SMYD5,SNX15,SPSB3,TEPSIN,TGFBI,TNRC6B,ZSCAN20	43
Nucleic Acid Metabolism,Small Molecule Biochemistry	Metabolism of nucleotide	0.0236		1.452	AGER,BPGM,FLAD1,GRK6,NT5C2,PINK1,SHC1,SOD2	8
Cardiovascular Disease,Organismal Injury and Abnormalities	Abnormal morphology of left ventricle	0.0239			EPOR,PBX2,SHC1,SOD2	4
Cell Morphology,Cellular Assembly and Organization,Cellular Function and Maintenance	Formation of cellular protrusions	0.024		1.775	ACAP3,AGER,ANGPTL4,ARL2,B4GALT5,E2F4,EEF1A1,EPOR,FZD1,KLF9,mir-26 (includes others),PINK1,PRMT1,RAB3A,SHC1,TRIP10	16
Cellular Development,Nervous System Development and Function,Tissue Development	Maturation of neurons	0.0242			B4GALT5,KLF9,RAB3A	3
Dermatological Diseases and Conditions,Organismal Injury and Abnormalities	Lack of stratum corneum	0.0243			JUP	1
Cell Morphology	Loss of chromosomes	0.0243			PRMT1	1
Cellular Assembly and Organization	Docking of dense-core vesicles	0.0243			RAB3A	1
Cell-To-Cell Signaling and Interaction,Hematological System Development and Function,Immune Cell Trafficking,Inflammatory Response	Activation of neutrophils in lung	0.0243			AGER	1
Carbohydrate Metabolism,Molecular Transport,Small Molecule Biochemistry	Concentration of sorbitol	0.0243			SOD2	1
Connective Tissue Development and Function,Embryonic Development,Organismal Development,Skeletal and Muscular System Development and Function,Tissue Development,Tissue Morphology	Circumference of periosteum	0.0243			IGFALS	1
Cellular Assembly and Organization	Clustering of lipid droplets	0.0243			RAB40C	1
Cancer,Organismal Injury and Abnormalities	Tumorigenesis of endothelial cells	0.0243			ANGPTL4	1
Cardiovascular Disease,Developmental Disorder,Organismal Injury and Abnormalities	Congenital malformation of pulmonary valve	0.0243			PBX2	1
Cell-To-Cell Signaling and Interaction,Skeletal and Muscular System Development and Function	Adhesion of muscle cell lines	0.0243			AGER	1
Endocrine System Disorders,Gastrointestinal Disease,Immunological Disease,Metabolic Disease,Organismal Injury and Abnormalities	Susceptibility to insulin-dependent diabetes mellitus	0.0243			AGER	1
Cell Morphology	Mineralization of stromal cell lines	0.0243			AGER	1
Organ Morphology,Organismal Development,Reproductive System Development and Function	Number of uterine gland	0.0243			FZD1	1
Carbohydrate Metabolism	Incorporation of glycogen	0.0243			NT5C2	1
Cellular Development,Cellular Growth and Proliferation,Endocrine System Development and Function,Organ Development	Proliferation of alpha islet cells	0.0243			ANGPTL4	1
Cell-To-Cell Signaling and Interaction,Hematological System Development and Function,Immune Cell Trafficking	Adhesion of inflammatory leukocytes	0.0243			AGER	1
Cellular Development,Cellular Growth and Proliferation	Proliferation of testicular cancer cell lines	0.0243			CIRBP	1
Free Radical Scavenging,Molecular Transport	Accumulation of superoxide	0.0243			SOD2	1
Embryonic Development,Hematological System Development and Function,Lymphoid Tissue Structure and Development,Organ Development,Organismal Development,Tissue Development	Formation of B-cell follicle	0.0243			CKS1B	1
Cell Morphology,Cellular Development,Cellular Growth and Proliferation,Embryonic Development,Organ Development,Organismal Development,Renal and Urological System Development and Function,Tissue Development	Branching of ureteric bud cells	0.0243			PSPN	1
Cancer,Organismal Injury and Abnormalities,Reproductive System Disease	Gleason's score 7 prostate cancer	0.0243			AGER	1
Cellular Movement,Connective Tissue Development and Function	Migration of pulmonary fibroblasts	0.0243			F12	1
Cell-To-Cell Signaling and Interaction,Molecular Transport,Small Molecule Biochemistry	Transport of acetylcholine	0.0243			ARL2	1
Organismal Injury and Abnormalities	Generalized edema	0.0243			PBX2	1
Cell Death and Survival,Organismal Injury and Abnormalities	Quantity of apoptotic hematopoietic cells	0.0243			E2F4	1
Cell Morphology	Sprouting of lymph vessel	0.0243			TGFBI	1
Organismal Injury and Abnormalities	Poor graft function	0.0243			EPOR	1
Cardiovascular Disease,Organismal Injury and Abnormalities	Formation of fibrin clot	0.0243			F12	1
Cellular Function and Maintenance	Respiration of pancreatic cancer cell lines	0.0243			SOD2	1
Carbohydrate Metabolism	Biosynthesis of poly-N-acetyllactosamine	0.0243			B4GALT5	1
Small Molecule Biochemistry,Vitamin and Mineral Metabolism	Metabolism of riboflavin	0.0243			FLAD1	1
Cellular Movement,Hematological System Development and Function,Immune Cell Trafficking,Inflammatory Response	Chemotaxis of peritoneal neutrophils	0.0243			GRK6	1
Free Radical Scavenging,Small Molecule Biochemistry	Conversion of hydrogen peroxide	0.0243			SOD2	1
Cell Cycle	Interphase	0.0244			CIRBP,CKS1B,E2F4,EPOR,GFI1B,KPNB1,MCM2,mir-26 (includes others),mir-548 (includes others),NOP53,SHC1,SOD2	12
Cardiovascular System Development and Function,Embryonic Development,Organ Development,Organismal Development,Tissue Development	Cardiogenesis	0.0248			ARID2,EPOR,FZD1,HEG1,JUP,mir-548 (includes others),PRMT1,SHC1,SOD2	9
Cellular Movement	Invasion of cells	0.0249		1.889	AGER,ANGPTL4,ARID2,B4GALT5,CTDSP1,E2F4,EIF4A1,EPOR,JUP,KLF9,KPNB1,mir-26 (includes others),PINK1,PRMT1,SENP3,SHC1,SOD2,TGFBI,TNRC6B,TRIP10,ZSCAN20	21
Cellular Response to Therapeutics	Radioresistance of tumor cell lines	0.0251			ANGPTL4,SOD2	2
Cell Death and Survival	Cell viability of tumor cell lines	0.0251	Increased	2.017	AGER,ARID2,ATP5PD,CENPA,CKS1B,EIF4A1,EPOR,EWSR1,GRK6,KLF9,KPNB1,MCM2,PPP1R3F,PRMT1,RPL17-C18orf32,SOD2	16
Neurological Disease,Organismal Injury and Abnormalities,Psychological Disorders	Amyotrophic lateral sclerosis	0.0253			EEF1A1,EIF4A1,EWSR1,HNRNPA1,mir-26 (includes others),mir-548 (includes others),SOD2	7
Cellular Assembly and Organization,Cellular Function and Maintenance	Organization of actin cytoskeleton	0.0255		-0.849	AGER,EHD2,JUP,PRMT1,RNF5,SHC1	6
Cellular Response to Therapeutics	Drug resistance of tumor cell lines	0.0255		0.577	AGER,ANGPTL4,DCAF7,HEG1,PRMT1,SOD2	6
Embryonic Development,Organismal Development	Morphogenesis of embryo	0.0259			FZD1,GATAD2A,PBX2,PSPN,ZNF141	5
Infectious Diseases,Organismal Injury and Abnormalities	Infection by Dengue virus 2	0.026			RAB11B,RAB3A	2
Dermatological Diseases and Conditions,Organismal Injury and Abnormalities	Skin lesion	0.026			ACAP3,ANGPTL4,AP3S1,ARID2,ATP5PD,BCL2L12,BICDL2,BPGM,CLDN6,CLDN9,COL16A1,DCAF7,E2F4,EEF1A1,EHD2,ELMO3,EMID1,EPOR,EWSR1,EXOC3L1,F12,FLAD1,FZD1,GATAD2A,GPR108,GRK6,GTF2F1,HEG1,HNRNPA1,IGFALS,INTS11,JUP,KCNH6,KIF17,KPNB1,LIN37,LRCH4,LSM4,MATCAP1,MCM2,MRPS34,MSANTD4,MXRA7,NOP53,NT5C2,PBX2,PIGQ,PITPNM2,POLR2G,PPP1R3F,PRMT1,PROSER3,PSPN,PTGFRN,RAB3A,RAB40C,RPL17,RPL17-C18orf32,SENP3,SHC1,SLC35F6,SLC38A…	75
Cancer,Gastrointestinal Disease,Organismal Injury and Abnormalities	Development of digestive organ tumor	0.0261			ACAP3,AGPAT1,ANGPTL4,ARID2,ARL2,ARL6IP4,B4GALT5,CIRBP,CLPP,CTDSP1,DCAF15,DCAF7,EEF1A1,EHD2,EIF4A1,ELMO3,EWSR1,EXOC3L1,F12,FLAD1,FZD1,GATAD2A,GFI1B,GPR108,GRK6,GTF2F1,HCFC1R1,HSPB6,JUP,KIF17,KPNB1,LENG1,LRCH4,LSM4,MCM2,MPV17L2,MRPS34,NT5C2,PIGQ,PINK1,PRADC1,PRMT1,PROSER3,RAB40C,RNF5,SENP3,SHC1,SLC38A10,SMYD5,SNX15,SOD2,SPSB3,TEPSIN,TGFBI,TMC4,TMEM150B,TNRC6B,TRIP10,ZMYM5,ZSCAN20	60
Cellular Compromise	Fragmentation of mitochondria	0.0262			COX6B2,PINK1,SHC1	3
Gene Expression	Expression of RNA	0.0268		0.408	AGER,ARID2,BCL2L12,CKS1B,CTDSP1,E2F4,EWSR1,FZD1,GATAD2A,GFI1B,GTF2F1,HNRNPA1,INTS11,JUP,KLF9,LRCH4,mir-548 (includes others),NOP53,PAIP2B,PBX2,PINK1,POLR2G,SHC1,SOD2,ZMYM5,ZNF141	26
Neurological Disease,Organismal Injury and Abnormalities	Progressive encephalopathy	0.0269			AGER,CD68,EEF1A1,EIF4A1,EWSR1,F12,HNRNPA1,mir-26 (includes others),mir-548 (includes others),mir-661,PINK1,RNF5,RPL17,SENP3,SOD2	15
Cell-To-Cell Signaling and Interaction,Hematological System Development and Function	Activation of leukocyte cell lines	0.0269			SHC1,TRIP10	2
Cancer,Organismal Injury and Abnormalities	Connective tissue tumor	0.0272			AGER,ANGPTL4,ARID2,CLDN6,CLPP,COL16A1,EWSR1,LIN37,mir-26 (includes others),PIGQ,PINK1,PROSER3,RNF5,TGFBI,ZSCAN20	15
Cancer,Gastrointestinal Disease,Hepatic System Disease,Organismal Injury and Abnormalities	Hepatocellular carcinoma	0.0273		0.254	ARID2,ARL2,CENPA,CIRBP,CKS1B,EEF1A1,EHD2,HNRNPA1,IGFALS,JUP,KIF17,MCM2,mir-26 (includes others),PRMT1,PTGFRN,SENP3,SHC1,SMYD5,TGFBI,TNRC6B,ZSCAN20	21
Cellular Development,Cellular Growth and Proliferation,Nervous System Development and Function,Organismal Development,Tissue Development	Development of neurons	0.0276		1.287	ACAP3,AGER,B4GALT5,EEF1A1,EPOR,FZD1,KLF9,mir-26 (includes others),PINK1,PRMT1,RAB3A,SHC1,SOD2,TRIP10	14
Cancer,Organismal Injury and Abnormalities	Metastasis of cells	0.0278		0.146	AGER,ANGPTL4,ARID2,CIRBP,JUP,KLF9,KPNB1,SENP3,SMYD5,SOD2	10
Cellular Assembly and Organization,Cellular Function and Maintenance	Organization of cytoplasm	0.0279		1.723	ACAP3,AGER,ANGPTL4,ARL2,B4GALT5,E2F4,EEF1A1,EHD2,EPOR,FZD1,JUP,KIF17,KLF9,KPNB1,mir-26 (includes others),PINK1,PRMT1,RAB3A,RNF5,SHC1,SOD2,TRIP10	22
Cardiovascular Disease,Neurological Disease,Organismal Injury and Abnormalities,Skeletal and Muscular Disorders	Left ventricular dysfunction	0.0281			CD68,EPOR,IGFALS,JUP,PBX2,RPL17,SOD2	7
Cancer,Organismal Injury and Abnormalities	Malignant solid organ tumor	0.0283			ACAP3,ANGPTL4,AP3S1,ARID2,ATP5PD,BCL2L12,BICDL2,BPGM,CLDN6,CLDN9,CLPP,COL16A1,DCAF7,E2F4,EEF1A1,EHD2,ELMO3,EMID1,EPOR,EWSR1,EXOC3L1,FLAD1,FZD1,GATAD2A,GPR108,GRK6,GTF2F1,HEG1,HNRNPA1,IGFALS,INTS11,JUP,KCNH6,KIF17,KPNB1,LIN37,LRCH4,LSM4,MATCAP1,MCM2,MRPS34,MSANTD4,MXRA7,NOP53,NT5C2,PBX2,PIGQ,PITPNM2,POLR2G,PPP1R3F,PRMT1,PROSER3,PSPN,PTGFRN,RAB3A,RAB40C,RPL17,RPL17-C18orf32,SENP3,SHC1,SLC35F6,SLC38…	75
Neurological Disease,Organismal Injury and Abnormalities	Leukoencephalopathy	0.0287			MRPS34,NDUFAF8,RAB11B,SOD2	4
Organismal Development	Morphology of body cavity	0.0288			AGER,ANGPTL4,CKS1B,E2F4,EPOR,FZD1,GRK6,JUP,PAIP2B,RNF5,SOD2	11
Connective Tissue Development and Function,Tissue Development	Function of adipose tissue	0.0289			ANGPTL4,EHD2	2
Cardiovascular Disease,Cellular Compromise,Organismal Injury and Abnormalities	Dysfunction of endothelial cells	0.0291			SHC1	1
Cell Cycle,Embryonic Development	Initiation of S phase of embryonic cell lines	0.0291			E2F4	1
Cell Death and Survival,Cellular Development,Cellular Function and Maintenance,Embryonic Development,Organismal Development,Tissue Development	Self-renewal of neural precursor cells	0.0291			E2F4	1
Cell Signaling,Nucleic Acid Metabolism,Small Molecule Biochemistry	Synthesis of GTP	0.0291			NT5C2	1
Cell Morphology	Morphology of bone marrow cell lines	0.0291			EPOR	1
Cell Death and Survival,Hematological System Development and Function	Survival of erythroblasts	0.0291			EPOR	1
Developmental Disorder,Organismal Injury and Abnormalities,Respiratory Disease	Agenesis of lung	0.0291			TGFBI	1
Cellular Growth and Proliferation,Cellular Movement	Colonization by carcinoma cell lines	0.0291			AGER	1
Cellular Movement	Invasion of muscle cell lines	0.0291			AGER	1
Cardiovascular Disease,Organismal Injury and Abnormalities	Diabetic atherosclerosis	0.0291			AGER	1
Cell Morphology,Cellular Function and Maintenance	Macroautophagy of tumor cell lines	0.0291			PINK1	1
Cell Morphology,Organismal Injury and Abnormalities	Blebbing of nucleus	0.0291			CENPA	1
Gastrointestinal Disease,Hepatic System Disease,Organismal Injury and Abnormalities	Obstructive cholestasis	0.0291			CD68	1
Organismal Injury and Abnormalities	Formation of adhesions	0.0291			SHC1	1
Cell Cycle,Connective Tissue Development and Function	Delay in cell cycle progression of fibroblast cell lines	0.0291			PRMT1	1
Digestive System Development and Function,Organ Morphology,Organismal Development	Size of intestinal villus	0.0291			E2F4	1
Cellular Assembly and Organization,Cellular Function and Maintenance,Molecular Transport	Exocytosis of acrosome	0.0291			RAB3A	1
Cell-To-Cell Signaling and Interaction,Hematological System Development and Function,Hypersensitivity Response,Immune Cell Trafficking,Inflammatory Response	Activation of peritoneal mast cells	0.0291			SHC1	1
Cellular Assembly and Organization,Neurological Disease,Organismal Injury and Abnormalities	Accumulation of amyloid-beta plaques	0.0291			AGER	1
Organismal Injury and Abnormalities	Size of pathological cyst	0.0291			AGER	1
Cellular Development,Cellular Growth and Proliferation	Colony formation of cholangiocarcinoma cell lines	0.0291			mir-26 (includes others)	1
Connective Tissue Development and Function,Organismal Injury and Abnormalities	Development of granulation tissue	0.0291			AGER	1
Small Molecule Biochemistry	Quantity of hypoxanthine	0.0291			NT5C2	1
Cellular Development,Cellular Growth and Proliferation	Colony formation of myeloma cell lines	0.0291			CKS1B	1
Cancer,Organismal Injury and Abnormalities	Transformation of liver cells	0.0291			PBX2	1
Cell Morphology	Abnormal morphology of reticulocytes	0.0291			E2F4	1
Cancer,Organismal Injury and Abnormalities,Renal and Urological Disease	Grade 4 renal cell carcinoma	0.0291			MCM2	1
Connective Tissue Disorders,Developmental Disorder,Gastrointestinal Disease,Organismal Injury and Abnormalities,Skeletal and Muscular Disorders	Abnormal morphology of nasal prominence	0.0291			PBX2	1
Connective Tissue Disorders,Developmental Disorder,Gastrointestinal Disease,Organismal Injury and Abnormalities,Skeletal and Muscular Disorders	Abnormal morphology of maxillary prominence	0.0291			PBX2	1
Cell Cycle	Delay in initiation of mitotic exit of cervical cancer cell lines	0.0291			KPNB1	1
Cardiovascular System Development and Function,Organ Morphology,Organismal Development,Skeletal and Muscular System Development and Function	Size of myocardium	0.0291			AGER	1
DNA Replication, Recombination, and Repair	Synthesis of mitochondrial DNA	0.0291			PINK1	1
Cell Death and Survival,Cell Morphology,Cellular Function and Maintenance,Organismal Injury and Abnormalities	Autophagic cell death of tumor cell lines	0.0291			SOD2	1
Cardiovascular Disease,Hematological Disease,Organismal Injury and Abnormalities	Renal anemia	0.0291			EPOR	1
Free Radical Scavenging	Detoxification of reactive oxygen species	0.0291			SOD2	1
Developmental Disorder,Organismal Injury and Abnormalities	Abnormal morphology of neural fold	0.0291			GATAD2A	1
Cellular Development,Cellular Growth and Proliferation,Hematological System Development and Function,Hematopoiesis,Tissue Development	Differentiation of megakaryocyte/erythrocyte lineage-restricted progenitor cells	0.0291			GFI1B	1
Cell Death and Survival,Embryonic Development	Cell survival of embryonic stem cells	0.0291			NOP53	1
Cancer,Organismal Injury and Abnormalities	Vasculogenic mimicry	0.0291			mir-26 (includes others)	1
Cancer,Organismal Injury and Abnormalities,Reproductive System Disease	High grade malignant neoplasm of prostate	0.0291			AGER	1
Cell Morphology,Cellular Compromise,Renal and Urological System Development and Function	Multinucleation of kidney cell lines	0.0291			KPNB1	1
Cell Cycle	Arrest in G1/S phase transition of hepatoma cell lines	0.0291			MCM2	1
Cell Morphology,Cellular Assembly and Organization,Cellular Function and Maintenance	Formation of autophagosomes	0.0294			mir-26 (includes others),PINK1,SHC1	3
Cancer,Gastrointestinal Disease,Hepatic System Disease,Organismal Injury and Abnormalities	Growth of liver tumor	0.03			ARID2,CENPA,EHD2	3
Cell Death and Survival,Hematological System Development and Function	Cell viability of myeloid cells	0.03			AGER,EPOR,SOD2	3
Cellular Development,Cellular Growth and Proliferation,Connective Tissue Development and Function	Proliferation of fibroblast cell lines	0.0301	Increased	2.611	AGER,CIRBP,CKS1B,E2F4,mir-26 (includes others),PINK1,PRMT1	7
Cell Death and Survival,Organismal Injury and Abnormalities	Cell death of heart cell lines	0.0309			EEF1A1,HSPB6	2
Cell Cycle,Embryonic Development	Cell cycle progression of embryonic cell lines	0.0309			PINK1,PRMT1	2
Nucleic Acid Metabolism,Small Molecule Biochemistry	Biosynthesis of ribonucleotide	0.0311			AGER,NT5C2,PINK1,SOD2	4
Cancer,Cell Death and Survival,Organismal Injury and Abnormalities,Tumor Morphology	Cell viability of cancer cells	0.0311			B4GALT5,GRK6,TGFBI	3
Cancer,Organismal Injury and Abnormalities,Renal and Urological Disease	Urinary tract tumor	0.0314			ACAP3,AGER,ARID2,ATP5PD,BPGM,CD68,EEF1A1,EHD2,EME2,EMID1,EWSR1,FLAD1,FZD1,GFI1B,HCFC1R1,HEG1,HNRNPA1,HSPB6,MCM2,mir-26 (includes others),NT5C2,PBX2,PRADC1,RAB3A,RPL17,RPL17-C18orf32,SENP3,SLC38A10,SOD2,SPSB3,TMEM150B,ZMYM5,ZNF141	33
Cell Death and Survival,Organismal Injury and Abnormalities	Apoptosis of epithelial cells	0.0319		-0.97	EPOR,JUP,PINK1,RAB11B,SHC1,SOD2	6
Cancer,Neurological Disease,Organismal Injury and Abnormalities	Gliomatosis cerebri	0.0322			CIRBP,CLDN9,EHD2,ELMO3,EMID1,EPOR,EWSR1,EXOC3L1,FLAD1,HCFC1R1,HNRNPA1,JUP,KCNH6,LIN37,LRCH4,PITPNM2,POLR2G,RAB3A,SLC35F6,TEPSIN,THOC6,TMC4,TMEM150B,TNRC6B,TRIP10,ZNF141,ZSCAN20	27
Hematological System Development and Function	Hematocrit	0.0323			E2F4,EPOR,SOD2	3
Carbohydrate Metabolism,Lipid Metabolism,Small Molecule Biochemistry	Synthesis of phosphatidic acid	0.0327			AGPAT1,EEF1A1,PIGQ,PITPNM2	4
Cardiovascular Disease,Organismal Injury and Abnormalities	Foam cells	0.033			ANGPTL4,SHC1	2
Cancer,Dermatological Diseases and Conditions,Organismal Injury and Abnormalities	Skin cancer	0.0333			ACAP3,ANGPTL4,AP3S1,ARID2,ATP5PD,BCL2L12,BICDL2,BPGM,CLDN6,CLDN9,COL16A1,DCAF7,E2F4,EEF1A1,EHD2,ELMO3,EMID1,EPOR,EWSR1,EXOC3L1,FLAD1,FZD1,GATAD2A,GPR108,GRK6,GTF2F1,HEG1,HNRNPA1,IGFALS,INTS11,JUP,KCNH6,KIF17,KPNB1,LIN37,LRCH4,LSM4,MATCAP1,MCM2,MRPS34,MSANTD4,MXRA7,NOP53,NT5C2,PBX2,PIGQ,PITPNM2,POLR2G,PPP1R3F,PRMT1,PROSER3,PSPN,PTGFRN,RAB3A,RAB40C,RPL17,RPL17-C18orf32,SENP3,SHC1,SLC35F6,SLC38A10,S…	74
Cellular Development,Cellular Growth and Proliferation	Cell proliferation of carcinoma cell lines	0.0333		-0.187	AGER,ANGPTL4,ARID2,CIRBP,CKS1B,CTDSP1,EPOR,HSPB6,JUP,KLF9,mir-26 (includes others),TNRC6B,ZSCAN20	13
Cell Cycle,Cell Morphology	Assembly of spindle apparatus	0.0334			ARID2,KPNB1,RAB11B	3
Cancer,Organismal Injury and Abnormalities	Metastasis of melanoma cell lines	0.0334			ANGPTL4,ARID2,KPNB1	3
Cancer,Gastrointestinal Disease,Organismal Injury and Abnormalities	Growth of digestive organ tumor	0.0335			ARID2,CENPA,EHD2,mir-26 (includes others)	4
DNA Replication, Recombination, and Repair,Molecular Transport,Nucleic Acid Metabolism,Small Molecule Biochemistry	Quantity of inosine	0.0338			NT5C2	1
Cardiovascular Disease,Organismal Injury and Abnormalities	Area of fatty lesion	0.0338			SHC1	1
Cellular Development,Cellular Growth and Proliferation,Connective Tissue Development and Function,Hematological System Development and Function,Hematopoiesis,Organismal Development,Tissue Development	Erythropoiesis of erythroid cells	0.0338			EPOR	1
Cell Cycle	Arrest in G1 phase of bone marrow cell lines	0.0338			EPOR	1
Cellular Assembly and Organization,Cellular Function and Maintenance,Molecular Transport	Exocytosis of insulin secretory granules	0.0338			RAB3A	1
Cellular Development,Cellular Growth and Proliferation	Formation of embryonic cancer cell lines	0.0338			FZD1	1
Cancer,Organismal Injury and Abnormalities	TAFRO syndrome	0.0338			ARID2	1
Cellular Development,Cellular Growth and Proliferation,Embryonic Development,Organismal Development,Tissue Development	Development of endodermal cells	0.0338			FZD1	1
Cell Cycle,Connective Tissue Development and Function	Re-entry into cell cycle progression of fibroblasts	0.0338			E2F4	1
Organismal Injury and Abnormalities	Heterotopic ossification	0.0338			ANGPTL4	1
Organismal Injury and Abnormalities,Renal and Urological Disease	Stage IV chronic kidney disease	0.0338			EPOR	1
Cancer,Cell Death and Survival,Organismal Injury and Abnormalities,Tumor Morphology	Cell viability of myeloma cells	0.0338			GRK6	1
Auditory Disease,Developmental Disorder,Endocrine System Disorders,Hereditary Disorder,Metabolic Disease,Neurological Disease,Organismal Injury and Abnormalities	Pendred syndrome	0.0338			CLDN9	1
Cell-To-Cell Signaling and Interaction,Cellular Assembly and Organization	Cell-cell adhesion of lymphoma cell lines	0.0338			SHC1	1
Cellular Assembly and Organization	Replenishment of vesicles	0.0338			RAB3A	1
Gastrointestinal Disease,Organismal Functions,Organismal Injury and Abnormalities	Healing of gastric ulcer	0.0338			AGER	1
Cancer,Organismal Injury and Abnormalities,Renal and Urological Disease	Tumorigenesis of kidney cancer cell lines	0.0338			JUP	1
Cardiovascular Disease,Immunological Disease,Organismal Injury and Abnormalities	Chylous ascites	0.0338			ANGPTL4	1
Cell Signaling,Small Molecule Biochemistry	Bioavailability of nitric oxide	0.0338			SHC1	1
Free Radical Scavenging	Clearance of reactive oxygen species	0.0338			SOD2	1
Cellular Assembly and Organization,Cellular Development,Nervous System Development and Function,Tissue Development	Maturation of synaptic vesicles	0.0338			RAB3A	1
Tissue Morphology	Quantity of extracellular matrix	0.0338			JUP	1
Endocrine System Disorders,Gastrointestinal Disease,Organismal Injury and Abnormalities	Edema of pancreas	0.0338			AGER	1
Hematological System Development and Function	PH of blood	0.0338			SOD2	1
Infectious Diseases,Organismal Injury and Abnormalities	Infection of rhabdomyosarcoma cell lines	0.0338			RAB3A	1
Cell Cycle	Entry into S phase of cardiomyocytes	0.0338			E2F4	1
Cellular Growth and Proliferation	Clonogenicity of cervical cancer cell lines	0.0338			EPOR	1
Cellular Assembly and Organization	Recruitment of vesicles	0.0338			RAB3A	1
Cell-To-Cell Signaling and Interaction,Nervous System Development and Function	Activation of CA1 neuron	0.0338			RAB3A	1
Nervous System Development and Function,Tissue Morphology	Quantity of reactive astrocytes	0.0338			RAB3A	1
Inflammatory Disease,Neurological Disease,Organismal Injury and Abnormalities	Neuritic dystrophy	0.0338			SOD2	1
Connective Tissue Disorders,Metabolic Disease,Nutritional Disease,Organismal Injury and Abnormalities,Skeletal and Muscular Disorders	Vitamin D-resistant rickets	0.0338			HNRNPA1	1
Carbohydrate Metabolism,Lipid Metabolism,Small Molecule Biochemistry	Synthesis of phosphatidylinositol	0.034			EEF1A1,PIGQ,PITPNM2	3
Organismal Injury and Abnormalities,Respiratory Disease	Abnormal respiration	0.034			PINK1,SOD2	2
Cellular Function and Maintenance,Protein Synthesis	Expression of protein	0.0341		0	ARID2,EEF1A1,EIF4A1,PAIP2B,SOD2,TNRC6B	6
Cancer,Organismal Injury and Abnormalities	Neoplasia of tumor cell lines	0.0344		-0.325	ANGPTL4,ARID2,CIRBP,CKS1B,HNRNPA1,JUP,KLF9,KPNB1,mir-26 (includes others),SENP3,SOD2	11
Cardiovascular System Development and Function,Organismal Development	Angiogenesis	0.0348		1.334	AGER,ANGPTL4,ARID2,CD68,COL16A1,EPOR,F12,GATAD2A,GRK6,HEG1,HSPB6,JUP,mir-26 (includes others),SHC1,TGFBI	15
Gene Expression	Initiation of transcription of RNA	0.0351			GTF2F1,INTS11	2
Cell Death and Survival,Nervous System Development and Function	Cell viability of neuroglia	0.0351			B4GALT5,SOD2	2
Cancer,Neurological Disease,Organismal Injury and Abnormalities	Malignant brain glioma	0.0352			ACAP3,ARID2,BCL2L12,CIRBP,CLDN9,COL16A1,DCAF15,DCAF7,EHD2,ELMO3,EMID1,EPOR,EWSR1,EXOC3L1,F12,FLAD1,FZD1,GATAD2A,GRK6,HCFC1R1,HEG1,HNRNPA1,JUP,KCNH6,KIF17,KLF9,KPNB1,LIN37,LRCH4,MCM2,MRPS34,MSANTD4,NOP53,NT5C2,NUBP2,PAIP2B,PIGQ,PITPNM2,POLR2G,PPP1R3F,PRADC1,PROSER3,PTGFRN,RAB3A,RAB40C,SENP3,SLC35F6,SLC38A10,SMYD5,TEPSIN,TGFBI,THOC6,TMC4,TMEM150B,TNRC6B,TRIM45,TRIP10,VWA5A,ZNF141,ZSCAN20	60
Cancer,Organismal Injury and Abnormalities	Growth of solid tumor	0.0354		0.106	AGER,ARID2,CENPA,EHD2,GFI1B,GRK6,KLF9,KPNB1,mir-26 (includes others),TGFBI	10
Dermatological Diseases and Conditions,Immunological Disease,Organismal Injury and Abnormalities	Pemphigus	0.0358			GFI1B,JUP,MXRA7	3
Dermatological Diseases and Conditions,Immunological Disease,Inflammatory Disease,Inflammatory Response,Organismal Injury and Abnormalities	Autoimmune bullous skin disease	0.0358			GFI1B,JUP,MXRA7	3
Immunological Disease,Organismal Injury and Abnormalities	Delayed hypersensitive reaction	0.0358			AGER,SOD2,TRIP10	3
Cell Death and Survival,Organismal Injury and Abnormalities	Apoptosis of squamous cell carcinoma cell lines	0.0358			AGER,ANGPTL4,JUP	3
Cell-To-Cell Signaling and Interaction,Cellular Assembly and Organization,Cellular Function and Maintenance	Organization of intercellular junctions	0.0364			CLDN6,CLDN9,HEG1	3
Cell Death and Survival	Apoptosis	0.0369	Decreased	-2.134	AGER,ANGPTL4,ARID2,B4GALT5,BCL2L12,CENPA,CIRBP,CKS1B,CLPP,DCAF7,E2F4,EEF1A1,EIF4A1,EPOR,EWSR1,GATAD2A,GFI1B,HNRNPA1,HSPB6,JUP,KLF9,KPNB1,MCM2,mir-26 (includes others),NOP53,PINK1,PRMT1,RAB11B,RNF5,SHC1,SOD2,TGFBI,THOC6	33
Cancer,Organismal Injury and Abnormalities	Melanoma	0.037			ACAP3,AP3S1,ARID2,ATP5PD,B4GALT5,BCL2L12,BICDL2,BPGM,CLDN6,CLDN9,COL16A1,DCAF7,E2F4,EEF1A1,EGFL8,EHD2,ELMO3,EMID1,EPOR,EWSR1,EXOC3L1,FLAD1,FZD1,GATAD2A,GPR108,GTF2F1,HEG1,HNRNPA1,IGFALS,INTS11,JUP,KCNH6,KIF17,KPNB1,LIN37,LRCH4,LSM4,MATCAP1,MCM2,mir-26 (includes others),MRPS34,MSANTD4,MXRA7,NOP53,NT5C2,PBX2,PIGQ,PITPNM2,POLR2G,PRMT1,PROSER3,PSPN,PTGFRN,PUSL1,RAB3A,RAB40C,RNF5,SENP3,SHC1,SLC35F6,SL…	75
Cellular Assembly and Organization,Cellular Function and Maintenance	Microtubule dynamics	0.0374	Increased	2.257	ACAP3,AGER,ANGPTL4,ARL2,B4GALT5,E2F4,EEF1A1,EPOR,FZD1,KIF17,KLF9,KPNB1,mir-26 (includes others),PINK1,PRMT1,RAB3A,SHC1,TRIP10	18
Cardiovascular System Development and Function,Organ Development,Skeletal and Muscular System Development and Function,Tissue Development	Growth of cardiac muscle	0.0377			ARID2,HEG1,mir-548 (includes others)	3
Cardiovascular Disease,Cardiovascular System Development and Function,Cell Morphology,Cellular Function and Maintenance,Organismal Injury and Abnormalities,Tissue Morphology	Permeability of vascular endothelial cells	0.0383			AGER,TGFBI	2
Endocrine System Development and Function,Molecular Transport,Small Molecule Biochemistry	Secretion of peptide hormone derivative	0.0386			EXOC3L1	1
Cellular Compromise	Injury of mitochondria	0.0386			SOD2	1
Organismal Injury and Abnormalities,Renal and Urological Disease	Stage III chronic kidney disease	0.0386			EPOR	1
Cancer,Organismal Injury and Abnormalities,Reproductive System Disease	Early-onset breast cancer	0.0386			VWA5A	1
Metabolic Disease,Neurological Disease,Organismal Injury and Abnormalities,Psychological Disorders,Skeletal and Muscular Disorders	Mitochondrial Parkinson disease	0.0386			PINK1	1
Cancer,Organismal Injury and Abnormalities	Radioresistance of subcutaneous tumor	0.0386			ANGPTL4	1
Cell Cycle,Connective Tissue Development and Function	Aneuploidy of fibroblast cell lines	0.0386			PRMT1	1
Cellular Compromise,DNA Replication, Recombination, and Repair	Fragmentation of chromatin	0.0386			CENPA	1
Cardiovascular Disease,Hereditary Disorder,Neurological Disease,Organismal Injury and Abnormalities,Skeletal and Muscular Disorders	Familial isolated autosomal dominant noncompaction of left ventricular myocardium	0.0386			JUP	1
Cellular Assembly and Organization,Cellular Function and Maintenance	Hyperpolarization of mitochondrial membrane	0.0386			PINK1	1
Cell Morphology	Morphology of keratinocyte cancer cell lines	0.0386			PRMT1	1
Neurological Disease,Organismal Injury and Abnormalities	Short-term memory impairment	0.0386			EPOR	1
Cell Morphology,Endocrine System Disorders,Organismal Injury and Abnormalities,Reproductive System Disease	Lack of mitochondrial sheath	0.0386			PAIP2B	1
Cell Cycle	Aneuploidy of embryonic cell lines	0.0386			PRMT1	1
Cellular Movement,Hematological System Development and Function,Immune Cell Trafficking,Inflammatory Response	Cellular infiltration by M2 macrophages	0.0386			SOD2	1
Cell Death and Survival,Organismal Injury and Abnormalities,Renal and Urological Disease	Anoikis of kidney cell lines	0.0386			SHC1	1
Cellular Development,Cellular Growth and Proliferation	Colony formation of lung cell lines	0.0386			SOD2	1
Nucleic Acid Metabolism,Small Molecule Biochemistry	Catabolism of IMP	0.0386			NT5C2	1
Post-Translational Modification	Desumoylation of protein	0.0386			SENP3	1
Cell Morphology,Cellular Function and Maintenance	Homologous recombination repair of cervical cancer cell lines	0.0386			AGER	1
Cardiovascular Disease,Hematological Disease,Lipid Metabolism,Metabolic Disease,Organismal Injury and Abnormalities,Small Molecule Biochemistry	Severe hypertriglyceridemia	0.0386			ANGPTL4	1
Cancer,Hematological Disease,Immunological Disease,Organismal Injury and Abnormalities	Acute lymphoblastic leukemia with lymphomatous features	0.0386			NT5C2	1
Cell Morphology,Cellular Development,Tissue Development	Tubulation of tumor cell lines	0.0386			B4GALT5	1
Hematological System Development and Function,Tissue Morphology	Quantity of erythroid cell lines	0.0386			EPOR	1
Cellular Function and Maintenance,Protein Synthesis	Translation of protein	0.0387		0.346	ARID2,EEF1A1,EIF4A1,PAIP2B,TNRC6B	5
Metabolic Disease,Organismal Injury and Abnormalities,Renal and Urological Disease	Organic aciduria	0.0395			FLAD1,SOD2	2
Cellular Development,Cellular Growth and Proliferation,Hematological System Development and Function,Hematopoiesis,Tissue Development	Myelopoiesis of hematopoietic progenitor cells	0.0396			EPOR,GFI1B,PRMT1	3
Metabolic Disease,Organismal Injury and Abnormalities	Specific enzyme deficiency	0.0396			BPGM,FLAD1,SOD2	3
Gene Expression	Transcription	0.0398		0.484	AGER,ARID2,BCL2L12,CKS1B,CTDSP1,E2F4,EWSR1,FZD1,GATAD2A,GFI1B,GTF2F1,HNRNPA1,INTS11,KLF9,LRCH4,mir-548 (includes others),NOP53,PBX2,PINK1,POLR2G,SHC1,SOD2,ZMYM5,ZNF141	24
Neurological Disease,Organismal Injury and Abnormalities	Progressive motor neuropathy	0.0402			CD68,EEF1A1,EIF4A1,EWSR1,HNRNPA1,mir-26 (includes others),mir-548 (includes others),PINK1,RNF5,RPL17,SOD2	11
Cellular Assembly and Organization,Cellular Function and Maintenance	Organization of mitochondria	0.0402			PINK1,RAB3A,SOD2	3
Cell Morphology	Abnormal morphology of red blood cells	0.0406			EPOR,GFI1B	2
Embryonic Development,Nervous System Development and Function,Organismal Development	Myelination of central nervous system	0.0406			B4GALT5,PRMT1	2
Dermatological Diseases and Conditions,Organismal Injury and Abnormalities	Chronic psoriasis	0.0409			AGER,KPNB1,SOD2	3
Metabolic Disease,Organismal Injury and Abnormalities	Mitochondrial disorder	0.0409			EME2,FLAD1,MRPS34,NDUFAF8,PINK1	5
Cardiovascular System Development and Function,Organ Morphology,Organismal Development	Morphology of heart	0.0413			AGER,EPOR,JUP,RNF5,SOD2	5
Cell Death and Survival	Survival of neural cells	0.0413		1.96	B4GALT5,MCM2,PINK1,PSPN,SOD2	5
Cell Death and Survival,Organismal Injury and Abnormalities	Necrosis of epithelial tissue	0.0414		-0.396	AGER,ANGPTL4,EEF1A1,EPOR,JUP,PINK1,PRMT1,RAB11B,SHC1,SOD2	10
Cancer,Organismal Injury and Abnormalities,Renal and Urological Disease	Urinary tract cancer	0.0419			ACAP3,AGER,ARID2,ATP5PD,BPGM,CD68,EEF1A1,EHD2,EME2,EMID1,EWSR1,FLAD1,FZD1,GFI1B,HCFC1R1,HEG1,HNRNPA1,HSPB6,MCM2,NT5C2,PBX2,PRADC1,RAB3A,RPL17,RPL17-C18orf32,SENP3,SLC38A10,SOD2,SPSB3,TMEM150B,ZMYM5,ZNF141	32
Cancer,Gastrointestinal Disease,Organismal Injury and Abnormalities	Right colon adenocarcinoma	0.0422			ACAP3,ARID2,ARL6IP4,CTDSP1,DCAF15,EEF1A1,EIF4A1,EXOC3L1,FLAD1,FZD1,GATAD2A,HCFC1R1,JUP,KPNB1,LRCH4,LSM4,MPV17L2,MRPS34,PIGQ,PINK1,PRADC1,RAB40C,RNF5,SLC38A10,SNX15,SPSB3,TEPSIN,TGFBI,TNRC6B,ZSCAN20	30
Cardiovascular Disease,Organismal Injury and Abnormalities	Enlargement of heart ventricle	0.0426			EPOR,mir-26 (includes others),PBX2,SOD2	4
Cell Death and Survival,Organismal Injury and Abnormalities	Apoptosis of breast cancer cell lines	0.0431		-0.949	BCL2L12,CKS1B,PINK1,PRMT1,RNF5,SOD2	6
Cellular Movement	Migration of carcinoma cell lines	0.0432		0.051	ANGPTL4,ARID2,CIRBP,JUP,KLF9,PRMT1,TGFBI,TNRC6B,ZSCAN20	9
Cellular Development,Connective Tissue Development and Function,Skeletal and Muscular System Development and Function,Tissue Development	Transdifferentiation of myofibroblasts	0.0433			AGER	1
Nucleic Acid Metabolism,Small Molecule Biochemistry	Catabolism of GMP	0.0433			NT5C2	1
Tissue Development	Tubulation by HMVEC cells	0.0433			HSPB6	1
Cellular Assembly and Organization	Resealing of plasma membrane	0.0433			AGER	1
Cellular Development,Cellular Growth and Proliferation,Embryonic Development,Organ Development,Organismal Development,Skeletal and Muscular System Development and Function,Tissue Development	Myogenesis of embryonic cell lines	0.0433			SHC1	1
Cell-To-Cell Signaling and Interaction,Cellular Compromise,Tumor Morphology	Adhesion of melanoma cells	0.0433			TGFBI	1
Post-Translational Modification	Tyrosine nitration of protein	0.0433			AGER	1
Cellular Assembly and Organization	Movement of chromosomes	0.0433			KPNB1	1
Nutritional Disease,Organismal Injury and Abnormalities	Nondiabetic obesity	0.0433			CENPA	1
DNA Replication, Recombination, and Repair	Mutagenesis of DNA	0.0433			SOD2	1
Cellular Response to Therapeutics	Sensitivity of embryonic cell lines	0.0433			EWSR1	1
Cellular Function and Maintenance	Mitochondrial respiration of cervical cancer cell lines	0.0433			PINK1	1
Endocrine System Disorders,Organismal Injury and Abnormalities,Reproductive System Disease	Dilation of seminiferous tubule	0.0433			E2F4	1
Cell-To-Cell Signaling and Interaction,Cellular Movement	Recruitment of endothelial cells	0.0433			SHC1	1
Cell Death and Survival,Organismal Injury and Abnormalities	Anoikis of squamous cell carcinoma cell lines	0.0433			ANGPTL4	1
Cellular Assembly and Organization,DNA Replication, Recombination, and Repair	Quantity of PML nuclear bodies	0.0433			SENP3	1
Cell Death and Survival,Organismal Injury and Abnormalities	Apoptosis of erythroid cells	0.0433			EPOR	1
Cell Morphology,Cellular Function and Maintenance,DNA Replication, Recombination, and Repair	Double-stranded DNA break repair of lung cancer cell lines	0.0433			AGER	1
Cellular Assembly and Organization	Clustering of lysosome	0.0433			RAB3A	1
Cellular Assembly and Organization,Cellular Compromise,Nervous System Development and Function	Retraction of axons	0.0433			PINK1	1
Antimicrobial Response	Clearance of Influenza A virus	0.0433			AGER	1
Cellular Development	Epithelial-mesenchymal transition of lung cell lines	0.0433			PRMT1	1
Cell Morphology,Connective Tissue Disorders,Organismal Injury and Abnormalities	Abnormal morphology of white adipocytes	0.0433			EHD2	1
Cell Death and Survival	Killing of Streptococcus pneumoniae	0.0433			AGER	1
Cellular Assembly and Organization	Binding of telomeres	0.0433			PRMT1	1
Tissue Morphology	Remodeling of pulmonary artery	0.0433			mir-26 (includes others)	1
Cellular Growth and Proliferation	Cytostasis of myeloma cell lines	0.0433			PRMT1	1
Cell-To-Cell Signaling and Interaction,Hematological System Development and Function,Hypersensitivity Response,Immune Cell Trafficking,Inflammatory Response	Activation of bone marrow-derived mast cells	0.0433			SHC1	1
Cell Morphology,Hair and Skin Development and Function	Cell rounding of epithelial cell lines	0.0433			SOD2	1
Cellular Development,Cellular Growth and Proliferation,Connective Tissue Development and Function	Clonal expansion of fibroblast cell lines	0.0433			PRMT1	1
Connective Tissue Disorders,Inflammatory Disease,Organismal Injury and Abnormalities,Respiratory Disease	Idiopathic pulmonary fibrosis	0.0435			AGER,KCNH6,mir-26 (includes others),mir-548 (includes others),PTGFRN,RNF5	6
Cardiovascular Disease,Organismal Injury and Abnormalities	Interstitial fibrosis of heart	0.044			AGER,RNF5	2
Cellular Assembly and Organization,Neurological Disease,Organismal Development,Organismal Injury and Abnormalities,Tissue Development	Formation of amyloid fibrils	0.044			HNRNPA1,SOD2	2
Cancer,Organismal Injury and Abnormalities	Development of head and neck tumor	0.0442			E2F4,EWSR1,NOP53	3
Cell Death and Survival,Organismal Injury and Abnormalities	Apoptosis of neuroblastoma cell lines	0.0442			EWSR1,PINK1,SHC1	3
Cancer,Organismal Injury and Abnormalities	Metastasis of carcinoma cell lines	0.0446		0	ANGPTL4,ARID2,CIRBP,JUP	4
Cell Cycle	Interphase of fibroblast cell lines	0.0449			CKS1B,E2F4,MCM2	3
Cancer,Organismal Injury and Abnormalities	Genitourinary tumor	0.0449		-0.343	ACAP3,AGER,ANGPTL4,ARID2,ARL2,ATP5PD,BPGM,CD68,CENPA,CIRBP,CKS1B,CLDN6,CLDN9,COL16A1,DCAF15,E2F4,EEF1A1,EHD2,EIF4A1,EME2,EMID1,EWSR1,F12,FLAD1,FZD1,GFI1B,GPR108,GRK6,HCFC1R1,HEG1,HNRNPA1,HSPB6,IGFALS,INTS11,JUP,KCNH6,KIF17,KLF9,KPNB1,LRCH4,MCM2,mir-26 (includes others),mir-548 (includes others),MIR3679,MSANTD4,MXRA7,NOP53,NT5C2,PBX2,PIGQ,PITPNM2,PRADC1,PRMT1,PROSER3,PTGFRN,RAB3A,RAB40C,RNF5,RPL17…	79
Cancer,Hematological Disease,Organismal Injury and Abnormalities	Polycythemia vera	0.0452			KIF17,mir-26 (includes others)	2
Cardiovascular Disease,Organismal Injury and Abnormalities	Abnormal morphology of ventricular septum	0.0452			EPOR,JUP	2
Cellular Development,Cellular Growth and Proliferation,Hematological System Development and Function,Hematopoiesis	Proliferation of hematopoietic cells	0.0453	Increased	2.205	AGER,CKS1B,E2F4,EPOR,GFI1B	5
Cancer,Organismal Injury and Abnormalities,Renal and Urological Disease	Bladder tumor	0.0453			ACAP3,ARID2,EEF1A1,EME2,EMID1,FLAD1,FZD1,GFI1B,HCFC1R1,HNRNPA1,HSPB6,MCM2,mir-26 (includes others),PBX2,RAB3A,RPL17,RPL17-C18orf32,SENP3,SLC38A10,SOD2,TMEM150B,ZNF141	22
Drug Metabolism,Molecular Transport,Small Molecule Biochemistry	Concentration of glutathione	0.0456			AGER,PINK1,SOD2	3
Cancer,Organismal Injury and Abnormalities,Renal and Urological Disease	Urinary tract carcinoma	0.0456			ACAP3,AGER,ARID2,ATP5PD,BPGM,CD68,EEF1A1,EHD2,EME2,EMID1,FLAD1,FZD1,GFI1B,HCFC1R1,HEG1,HNRNPA1,HSPB6,MCM2,NT5C2,PBX2,PRADC1,RAB3A,RPL17,RPL17-C18orf32,SLC38A10,SOD2,SPSB3,TMEM150B,ZMYM5,ZNF141	30
Neurological Disease,Organismal Injury and Abnormalities,Psychological Disorders	Disorder of basal ganglia	0.0458			ATP5PD,B4GALT5,CD68,CIRBP,EEF1A1,IGFALS,mir-26 (includes others),NDUFAF8,PINK1,RAB3A,RNF5,RPL17,SOD2	13
Cell Death and Survival,Embryonic Development,Organismal Injury and Abnormalities	Apoptosis of embryonic cell lines	0.0461		1	EEF1A1,HNRNPA1,PINK1,PRMT1,SHC1	5
Cell Death and Survival,Organismal Injury and Abnormalities	Cell death of neuroblastoma cell lines	0.0466			EWSR1,PINK1,SHC1,SOD2	4
Cell Death and Survival,Organismal Injury and Abnormalities	Cell death of tumor cell lines	0.0469		-0.968	AGER,ANGPTL4,ARID2,BCL2L12,CIRBP,CKS1B,CLPP,EEF1A1,EIF4A1,EPOR,EWSR1,GFI1B,HNRNPA1,JUP,KLF9,KPNB1,mir-26 (includes others),NT5C2,PINK1,PRMT1,RNF5,SHC1,SOD2	23
Cellular Development,Cellular Growth and Proliferation	Proliferation of neuroblastoma cell lines	0.047			AGER,EGFL8,SOD2	3
Organismal Injury and Abnormalities,Respiratory Disease	Abnormal morphology of snout	0.0476			E2F4,PBX2	2
Cellular Assembly and Organization	Binding of ribosome	0.048			EEF1A1	1
Cell Death and Survival	Survival of neural stem cells	0.048			MCM2	1
Connective Tissue Development and Function,Embryonic Development,Organismal Development,Skeletal and Muscular System Development and Function,Tissue Development,Tissue Morphology	Height of growth plate	0.048			IGFALS	1
Cellular Assembly and Organization,Neurological Disease,Organismal Development,Organismal Injury and Abnormalities,Tissue Development	Formation of amyloid-beta plaques	0.048			SOD2	1
Cellular Assembly and Organization,DNA Replication, Recombination, and Repair	Rearrangement of chromosomes	0.048			PRMT1	1
Cellular Development,Cellular Growth and Proliferation,Hematological System Development and Function,Hematopoiesis,Lymphoid Tissue Structure and Development,Tissue Development	Proliferation of megakaryocyte/erythrocyte lineage-restricted progenitor cells	0.048			GFI1B	1
Free Radical Scavenging,Molecular Transport	Accumulation of hydrogen peroxide	0.048			SOD2	1
Cardiovascular System Development and Function,Organ Development	Total end-diastolic diameter of left ventricle	0.048			EPOR	1
Nucleic Acid Metabolism,Small Molecule Biochemistry	Synthesis of GDP	0.048			NT5C2	1
Organismal Injury and Abnormalities	Delayed graft function	0.048			EPOR	1
Cellular Movement	Invasion of brain cancer cell lines	0.048			E2F4	1
Connective Tissue Development and Function,Embryonic Development,Organ Morphology,Organismal Development,Skeletal and Muscular System Development and Function,Tissue Development,Tissue Morphology	Diameter of femur	0.048			IGFALS	1
Cellular Response to Therapeutics	Radioresistance of breast cancer cell lines	0.048			SOD2	1
Cardiovascular Disease,Cell Morphology,Organismal Injury and Abnormalities,Skeletal and Muscular Disorders	Abnormal morphology of intercalated disks	0.048			JUP	1
Cellular Function and Maintenance,Protein Degradation,Protein Synthesis	Damage of protein	0.048			SOD2	1
Cell Morphology,Cellular Function and Maintenance	Autophagy of pancreatic cancer cell lines	0.048			AGER	1
Metabolic Disease,Neurological Disease,Organismal Injury and Abnormalities,Psychological Disorders	Early stage Alzheimer disease	0.048			AGER	1
Cancer,Connective Tissue Disorders,Organismal Injury and Abnormalities,Skeletal and Muscular Disorders	Enchondroma	0.048			AGER	1
Cell-To-Cell Signaling and Interaction,Cellular Assembly and Organization,Cellular Function and Maintenance	Organization of tight junctions	0.048			CLDN9	1
Cellular Development,Cellular Growth and Proliferation,Hematological System Development and Function,Hematopoiesis,Tissue Development	Development of hematopoietic progenitor cells	0.0486			E2F4,EPOR,GFI1B,PRMT1,SHC1	5
Cancer,Organismal Injury and Abnormalities	Visceral metastasis	0.049		-0.412	ANGPTL4,ARID2,GRK6,mir-26 (includes others),mir-548 (includes others),SENP3,SOD2	7
Cancer,Organismal Injury and Abnormalities	Metastasis	0.0492		0.247	AGER,ANGPTL4,ARID2,CIRBP,EEF1A1,EIF4A1,GRK6,JUP,KLF9,KPNB1,mir-26 (includes others),mir-548 (includes others),PRMT1,SENP3,SMYD5,SOD2,TGFBI	17
Cell Death and Survival,Organismal Injury and Abnormalities	Apoptosis of sarcoma cell lines	0.0492		-0.52	EEF1A1,EWSR1,PRMT1,SOD2	4
Cardiovascular Disease,Organismal Injury and Abnormalities	Severe cardiovascular disorder	0.0498			AGER,ANGPTL4,mir-26 (includes others)	3
Cell Cycle,Embryonic Development	Arrest in interphase of embryonic cell lines	0.05			CKS1B,MCM2	2
Hematological Disease,Hereditary Disorder,Organismal Injury and Abnormalities	Hereditary bleeding disorder	0.05			F12,GFI1B	2
